# Supplementary material for: Metabolic fingerprints of fear memory consolidation during sleep
Source: Mol Brain. 2021 Feb 10;14:30. doi: 10.1186/s13041-021-00733-6 (PMC7874630; doi:10.1186/s13041-021-00733-6)
Supplement: Supplementary file 1 — Additional file 1: Data S1. Details of statistical analysis for Fig. 1 [file 13041_2021_733_MOESM1_ESM.xlsx]

## Sheet: Sheet1
	REM/Wake				NREM/Wake				REM/NREM				VIP score
Compound Name	P-value	Ratio (log2)	95%CI (-)	95%CI (+)	P-value	Ratio (log2)	95%CI (-)	95%CI (+)	P-value	Ratio (log2)	95%CI (-)	95%CI (+)	Comp. 1	Comp. 2	Comp. 3
Nicotinamide	0.00179982	0.826473	0.338116	1.13358	9.999e-05	1.22468	0.804335	1.53488	0.0171983	-0.398204	-0.706492	-0.094928	2.4985	2.4103	2.3455
Kynurenine	0.367663	0.315012	-0.318054	0.83582	0.838916	-0.0509373	-0.570672	0.432805	0.333067	0.365949	-0.180988	0.99646	0.068194	1.0215	1.004
5-HIAA	9.999e-05	2.06477	1.15862	3.26406	9.999e-05	2.3099	1.41928	3.36308	0.223078	-0.245127	-0.603184	0.110535	2.4653	2.2104	2.1359
Serotonin	0.00209979	1.35316	0.651399	2.18211	0.00049995	1.48602	0.756138	2.23843	0.685431	-0.132863	-0.77758	0.418969	1.769	1.6558	1.6646
Tryptophan	0.0236976	0.625867	0.109121	1.08678	0.0437956	0.591239	0.0630887	1.10905	0.882612	0.0346274	-0.394058	0.512828	1.1809	0.93395	0.90115
Norepinephrine	0.0926907	0.641825	-0.0761436	1.47814	0.0319968	0.838207	0.0928697	1.75876	0.490251	-0.196382	-0.686155	0.301786	1.3294	0.88444	0.84366
Tyrosine	0.247075	0.287074	-0.253923	0.663845	0.407859	0.215013	-0.299266	0.58607	0.773723	0.0720605	-0.349724	0.56136	0.51218	1.1865	1.1636
Acetylcholine	0.332367	0.172057	-0.183448	0.483965	0.486551	0.114076	-0.204426	0.392643	0.757924	0.0579809	-0.303826	0.373544	0.39798	0.85192	0.86423
Histidine	0.0274973	0.474921	0.0435227	0.794667	0.130187	0.337689	-0.11046	0.668313	0.518948	0.137232	-0.251769	0.523246	0.86828	1.0953	1.0452
Trimethyllysine	0.564644	-0.0640261	-0.305571	0.0994214	0.772023	-0.0310794	-0.269209	0.131848	0.79532	-0.0329467	-0.257997	0.20932	0.17257	0.82619	0.84328
Adenine	0.108489	0.317315	-0.0615326	0.581396	0.0367963	0.343511	0.01603	0.557901	0.892211	-0.0261959	-0.349349	0.286195	1.0804	0.88691	0.84615
Adenosine	0.874513	-0.0353116	-0.521784	0.334259	0.213379	0.21179	-0.165958	0.497807	0.228477	-0.247102	-0.613573	0.134817	0.65724	0.85824	0.89528
Guanosine	0.934207	-0.0195428	-0.453974	0.37091	0.859614	0.0354778	-0.385019	0.381433	0.80302	-0.0550206	-0.440877	0.341187	0.099951	1.4074	1.3455
Inosine	0.00829917	0.818575	0.226893	1.35901	0.00029997	1.19423	0.577111	1.72164	0.205079	-0.375654	-0.863396	0.140098	1.8635	1.471	1.4024
Uridine	0.277372	0.195891	-0.164922	0.491083	0.030097	0.352519	0.0255918	0.588922	0.307369	-0.156628	-0.41016	0.135676	1.2681	0.88368	0.86377
Aminoadipic acid	0.00849915	0.810456	0.226096	1.2014	0.0948905	0.482124	-0.0621213	0.88191	0.272473	0.328332	-0.209115	0.891351	0.81914	0.61435	0.64609
Spermidine	0.0260974	0.360769	0.016798	0.584645	0.109689	0.28178	-0.0697636	0.530961	0.563844	0.0789887	-0.176631	0.327531	1.0079	1.117	1.065
Carnosine	0.186781	0.493777	-0.327515	1.10645	0.448355	0.296833	-0.433943	0.959624	0.554545	0.196944	-0.409658	0.78643	0.47196	1.4591	1.4655
Spermine	0.30197	0.167835	-0.174518	0.396982	0.277072	0.166289	-0.160289	0.391924	0.990901	0.00154545	-0.274703	0.250821	0.66024	1.3536	1.2905
Phenylalanine	0.0188981	0.590662	0.104082	0.9888	0.0375962	0.580544	0.0615257	1.01648	0.963404	0.0101181	-0.445205	0.486553	1.2238	0.90812	0.86717
Asparagine	0.0507949	0.310297	-0.00638098	0.545358	0.00879912	0.396481	0.101662	0.57484	0.511649	-0.0861844	-0.334471	0.143667	1.5066	1.0091	1.0508
Glutamine	0.0194981	0.360613	0.0752355	0.621512	0.0910909	0.30023	-0.0545884	0.571007	0.717128	0.0603832	-0.237167	0.378761	1.0022	0.91149	0.86912
GSSG	0.00019998	-1.73037	-2.22833	-1.2856	0.00019998	-1.83915	-2.38874	-1.39389	0.636036	0.108787	-0.335064	0.494893	2.2158	2.3133	2.2055
GSH	0.0105989	1.20091	0.29479	2.67812	0.00359964	1.33593	0.44199	2.74323	0.552745	-0.135019	-0.544019	0.293083	1.77	1.2253	1.1718
Lysine	9.999e-05	0.76198	0.512024	0.916269	0.00049995	0.62342	0.295505	0.87031	0.366463	0.13856	-0.151049	0.404443	1.7025	1.1947	1.1461
Pipecolinic acid	0.0089991	0.537167	0.133359	0.853554	0.0624938	0.377199	-0.028645	0.700023	0.367363	0.159968	-0.177928	0.471398	1.0405	0.71246	0.71398
Cysteine	0.00719928	2.39703	0.909192	5.06175	9.999e-05	2.74128	1.36221	5.37011	0.421658	-0.344248	-1.28494	0.401172	1.8915	1.5717	1.5032
Glycine	0.0408959	0.380251	0.00202537	0.649377	0.029997	0.395982	0.0245619	0.677779	0.926707	-0.0157313	-0.314645	0.271814	1.2612	0.99402	0.98342
Arginine	0.0009999	0.72064	0.365287	1.01649	0.00609939	0.654039	0.184724	1.06146	0.760424	0.0666016	-0.301151	0.412466	1.5067	1.0048	1.0045
Alanine	0.193281	0.262472	-0.137334	0.545726	0.0514949	0.32643	-0.00358721	0.573644	0.678432	-0.0639579	-0.370849	0.209579	1.0853	1.0093	0.96314
beta-Alanine	0.0939906	0.370082	-0.100595	0.724898	0.0439956	0.363449	0.0133792	0.636883	0.972203	0.00663266	-0.356904	0.333519	1.0655	0.7942	0.78992
Citruline	0.0192981	0.526934	0.0709597	0.884046	0.0268973	0.650281	0.0285623	1.15555	0.647335	-0.123347	-0.526271	0.273277	1.3921	0.93269	0.88943
Creatinine	0.839016	0.0566419	-0.554616	0.469474	0.268973	0.255572	-0.214493	0.603375	0.361264	-0.19893	-0.673293	0.174056	0.64159	0.73326	0.69918
O-phosphoethanolamine	0.019998	0.266567	0.0295007	0.43081	0.0515948	0.244061	-0.00260668	0.432562	0.847415	0.0225067	-0.207693	0.257956	1.1243	0.87176	0.88575
Pyroglutamic acid	0.150785	0.396582	-0.164774	0.751636	0.0331967	0.593477	0.0543251	0.975135	0.423858	-0.196895	-0.632902	0.230482	1.293	0.91476	0.88522
Taurine	0.59994	0.0900308	-0.251526	0.339914	0.940306	0.0116525	-0.298097	0.23997	0.646335	0.0783783	-0.239753	0.366645	0.051417	0.39006	0.41127
Cystathionine	9.999e-05	1.0679	0.69421	1.3526	0.00339966	0.749887	0.276373	1.11901	0.080092	0.318014	-0.0329446	0.655534	1.4595	0.96761	0.99139
Isoleucine	0.0906909	0.404899	-0.0773226	0.755255	0.0342966	0.544327	0.0301412	0.922558	0.412159	-0.139428	-0.437799	0.177118	1.3898	0.99105	0.94635
Leucine	0.020098	0.492608	0.0650226	0.861005	0.0059994	0.671538	0.23172	1.0531	0.314869	-0.17893	-0.490667	0.144031	1.712	1.1387	1.0861
Creatine	0.169983	0.190472	-0.091054	0.400234	0.122988	0.192459	-0.074094	0.372272	0.985801	-0.00198735	-0.196292	0.208497	0.90136	1.1239	1.072
4-Aminobutyric acid	0.19918	0.179609	-0.102929	0.390661	0.125487	0.215228	-0.0780385	0.416982	0.785921	-0.0356198	-0.261615	0.201978	0.94314	0.94421	0.92211
N-Acetyl-Asp-Glu	0.138286	0.3637	-0.0826218	0.735242	0.265673	0.253787	-0.204288	0.616057	0.687731	0.109913	-0.357218	0.608226	0.60882	0.56923	0.54302
2-Hydroxyglutaric acid	0.868113	0.0465904	-0.526657	0.508288	0.417158	0.199758	-0.237753	0.603674	0.575842	-0.153168	-0.684358	0.347792	0.46726	1.1085	1.0759
Putrescine	9.999e-05	1.39568	1.00522	1.68767	9.999e-05	1.08433	0.637647	1.43024	0.0862914	0.311347	-0.00866254	0.634436	1.7502	1.2127	1.1878
Betaine	0.10329	0.178542	-0.0561561	0.326209	0.151885	0.163502	-0.0580147	0.316566	0.849815	0.0150395	-0.141802	0.16172	0.93388	0.6807	0.97633
Urea	0.0884912	0.328663	-0.0714796	0.585617	0.0425957	0.308769	0.00317059	0.493785	0.90271	0.0198939	-0.270127	0.324349	1.0543	0.75176	0.73296
Allantoin	0.00109989	0.76878	0.359887	1.06389	0.00589941	0.640946	0.204446	0.956121	0.508249	0.127834	-0.231031	0.507239	1.4388	0.95337	0.91721
Glutamic acid	0.287171	0.12924	-0.108924	0.309257	0.175782	0.142115	-0.0732045	0.297585	0.910509	-0.0128753	-0.247583	0.180843	0.74237	0.93109	0.94557
Ornithine	0.0649935	0.255744	-0.0115198	0.469546	0.0759924	0.23483	-0.0432986	0.436072	0.857014	0.020914	-0.173502	0.222944	1.0689	0.7819	0.82432
cAMP	0.291971	-0.213399	-0.656775	0.127932	0.0418958	-0.548921	-1.05497	-0.0830855	0.225077	0.335521	-0.201446	0.823064	1.2826	2.6788	2.5611
AMP	0.322668	0.203861	-0.240262	0.487154	0.39836	0.172519	-0.261319	0.521385	0.867513	0.0313418	-0.32616	0.345543	0.516	1.5346	1.4636
ADP	0.60284	0.158538	-0.441463	0.605355	0.147185	-0.374485	-0.865411	-0.0120637	0.0824918	0.533023	0.0277915	1.01142	0.67923	1.5008	1.44
AC_C18:1	0.441156	0.203513	-0.357774	0.60435	0.740826	0.0905934	-0.457654	0.537839	0.657834	0.11292	-0.365974	0.575881	0.21478	1.5082	1.4867
AC_C16	0.153085	0.333766	-0.128495	0.677777	0.309269	0.273641	-0.23537	0.727245	0.817118	0.0601252	-0.425324	0.514103	0.6456	1.015	0.99449
PE_C38:5	0.139186	0.180412	-0.0784779	0.362336	0.343066	0.117542	-0.157328	0.314321	0.556844	0.06287	-0.130028	0.262025	0.59455	0.59231	0.73213
PC_C34:1	0.0144986	0.245777	0.0494478	0.375036	0.111089	0.16006	-0.0380973	0.300162	0.333367	0.0857164	-0.0768101	0.241236	0.94001	0.78885	0.77666
LysoPC_C16:0	0.019698	0.533882	0.0196197	0.84643	0.0627937	0.532914	-0.0277811	0.972856	0.9974	0.000967836	-0.342303	0.356221	1.2215	0.9345	1.0188
PC_C36:6e	0.316268	0.128905	-0.144215	0.316826	0.437156	-0.20199	-0.869131	0.195139	0.191481	0.330895	-0.100537	0.879042	0.51029	1.6487	1.6859
LysoPC_C18:1	0.40276	0.189067	-0.305018	0.570838	0.250275	0.293422	-0.180587	0.717759	0.663634	-0.104355	-0.505426	0.273006	0.75472	1.0575	1.0099
AC_C14	0.158484	0.411837	-0.202316	0.82504	0.387761	0.293796	-0.299237	0.82571	0.731427	0.118041	-0.515584	0.700423	0.55148	0.88007	0.86501
PC_C30:0	0.0161984	0.339822	0.0538983	0.533635	0.0369963	0.255572	0.00306339	0.421847	0.416358	0.0842499	-0.1025	0.26234	1.1534	1.067	1.028
PC_C33:1	0.00709929	0.323337	0.0720777	0.467906	0.0477952	0.215349	-0.00146843	0.347065	0.30267	0.107988	-0.0746611	0.305255	1.0485	0.91202	0.87962
AC_C18	0.358564	0.251013	-0.341576	0.701108	0.390961	0.244713	-0.2884	0.691662	0.978602	0.0063005	-0.464464	0.53105	0.53928	1.1382	1.1216
PE_C38:6	0.490851	0.0957481	-0.212019	0.317823	0.668033	0.0610326	-0.243663	0.275903	0.765923	0.0347155	-0.191569	0.258193	0.28072	0.52629	0.56321
PC_C32:1	0.10389	0.259401	-0.0707997	0.491344	0.220678	0.182042	-0.164522	0.39926	0.646635	0.0773593	-0.253853	0.397845	0.6657	1.1456	1.1016
PS_C40:6	0.911109	0.0339374	-0.530302	0.522012	0.720028	0.111468	-0.488691	0.666965	0.775322	-0.0775305	-0.546579	0.452938	0.23449	0.17305	0.36344
PC_C34:0	0.176882	0.150567	-0.0877263	0.311613	0.375662	0.107842	-0.146573	0.281104	0.693231	0.0427252	-0.151923	0.239624	0.56775	0.84198	0.8438
PE_C38:3	0.581442	0.104602	-0.299616	0.402976	0.966003	-0.00839996	-0.403179	0.311647	0.488751	0.113002	-0.157744	0.400889	0.016171	0.48062	0.50402
LysoPC_C20:4	0.727427	0.0776091	-0.405958	0.433571	0.230277	0.244525	-0.187672	0.585072	0.390361	-0.166915	-0.542374	0.169652	0.71984	1.0275	0.98252
PE_C40:6e	0.313769	0.179719	-0.197015	0.455284	0.542146	-0.116571	-0.494782	0.201352	0.0987901	0.29629	-0.0109592	0.635935	0.3326	0.86302	0.88267
PE_C36:4	0.0270973	0.324293	0.0270966	0.548996	0.131187	0.215168	-0.0898953	0.420462	0.427657	0.109125	-0.161066	0.345523	0.86587	0.57356	0.54707
SM_C32:0	0.0257974	0.425662	0.0848263	0.698687	0.0619938	0.395298	-0.0246126	0.714824	0.876912	0.0303636	-0.340449	0.354528	1.1048	0.89129	0.86427
PE_C40:7	0.537246	0.0858825	-0.209689	0.298939	0.526847	0.0851058	-0.199769	0.278012	0.993901	0.000776679	-0.225267	0.208902	0.39479	0.54511	0.66375
LysoPC_C18:0	0.128887	0.365536	-0.144664	0.749621	0.169883	0.425963	-0.130405	0.915869	0.836916	-0.0604264	-0.483808	0.323662	0.96046	0.93446	0.93013
PI_C38:4	0.887111	0.0435342	-0.575675	0.579035	0.487651	0.231126	-0.478669	0.85607	0.50015	-0.187592	-0.719308	0.326755	0.46108	0.30652	0.57538
PC_C36:1	0.20258	0.145359	-0.0874831	0.297261	0.737726	0.0391505	-0.214792	0.204581	0.313869	0.106209	-0.0773308	0.286792	0.2249	1.2665	1.2718
PC_C34:2	0.00449955	0.415882	0.151102	0.572921	0.0138986	0.279697	0.0672892	0.413004	0.250775	0.136185	-0.0695874	0.344347	1.1805	1.0572	1.0605
SM_C38:1	0.79812	-0.198464	-0.875168	0.336778	0.868513	-0.103337	-0.796917	0.453275	0.592441	-0.0951272	-0.397279	0.215927	0.20506	0.72465	1.0097
PE_C38:4	0.394061	0.164515	-0.215363	0.468539	0.70303	0.0769997	-0.303386	0.390172	0.618438	0.0875152	-0.222552	0.430325	0.25502	0.29285	0.35047
SM_C36:1	0.229177	0.178623	-0.146722	0.369371	0.241376	0.163844	-0.143167	0.340747	0.915608	0.0147788	-0.251707	0.271045	0.6856	0.80352	0.76631
LysoPE_C18:0	0.0786921	0.307574	-0.0627517	0.573483	0.0573943	0.38501	-0.0190158	0.686972	0.656734	-0.0774356	-0.386535	0.24825	1.2065	0.95028	0.90649
PC_C36:0	0.258974	0.134241	-0.114971	0.303189	0.70423	0.0434318	-0.200752	0.2098	0.391961	0.0908091	-0.112389	0.270167	0.24198	1.2186	1.2491
LysoPC_C22:6	0.559844	0.1269	-0.318095	0.48044	0.122988	0.322818	-0.101426	0.643747	0.310069	-0.195918	-0.557103	0.17337	0.94903	1.0058	0.97639
PE_C36:2	0.624838	-0.0839294	-0.434842	0.159764	0.419658	-0.136593	-0.455816	0.118504	0.683232	0.0526637	-0.177171	0.304631	0.55108	1.232	1.2959
PC_C33:2	0.249275	0.299749	-0.250741	0.742682	0.207879	0.259623	-0.123547	0.710386	0.863014	0.0401262	-0.405176	0.387516	0.66711	0.75224	0.78065
GlcCer_d18:1/16:0	0.00179982	0.707871	0.330915	1.07455	0.0413959	0.556166	0.0612503	0.968913	0.535646	0.151706	-0.241848	0.608369	1.1776	0.8005	0.77663
PE_C36:5	0.00969903	0.730307	0.220014	1.14163	0.0462954	0.471725	-0.0213945	0.866009	0.321668	0.258582	-0.225685	0.704863	0.94472	0.65312	0.64976
PC_C38:4	0.106489	0.206746	-0.0483845	0.386365	0.213679	0.145269	-0.0960951	0.306586	0.588841	0.0614767	-0.154082	0.25326	0.71521	0.84428	0.81076
SM_C34:0	0.00049995	0.724006	0.358894	0.93192	0.00559944	0.545553	0.153855	0.822142	0.255274	0.178454	-0.0839784	0.441543	1.4434	0.95707	0.91654
PE_C40:6	0.819918	0.0396588	-0.309206	0.320347	0.976102	0.00550036	-0.382452	0.311974	0.818618	0.0341585	-0.241006	0.319726	0.023782	0.4513	0.55412
PE_C40:5	0.806719	0.0376791	-0.27909	0.27395	0.745525	0.054014	-0.280882	0.346519	0.910309	-0.0163349	-0.282603	0.256888	0.21161	0.40478	0.64744
PC_C38:3	0.0791921	0.202085	-0.0428192	0.364019	0.239076	0.132542	-0.109536	0.304682	0.487751	0.069543	-0.13893	0.251123	0.71942	0.92549	0.90634
Cer_d18:1/16:0	0.00039996	1.24606	0.54938	1.7159	0.00179982	0.955198	0.424707	1.33794	0.431857	0.290864	-0.350954	0.991237	1.1616	1.0811	1.1031
AC_C12	0.388761	0.412649	-0.659405	1.40011	0.574443	0.329149	-0.939511	1.39509	0.876612	0.0835007	-0.962783	1.11655	0.36477	0.79491	0.90573
PC_C35:5	0.00209979	0.470973	0.199367	0.69221	0.0168983	0.316342	0.056635	0.495593	0.20028	0.154631	-0.0694355	0.351928	1.2106	0.83995	0.81325
PE_C34:1	0.276772	0.150775	-0.16258	0.333928	0.830917	0.030627	-0.287042	0.240257	0.371563	0.120148	-0.12084	0.384816	0.14531	0.50985	0.66226
GlcCer_d18:1/18:0	0.0245975	0.507989	0.0827392	0.779892	0.0815918	0.411913	-0.0436249	0.711434	0.69923	0.0960757	-0.355202	0.522836	0.96043	0.73205	0.69957
PI_C36:4	0.689331	0.0986808	-0.39797	0.581728	0.388161	0.228357	-0.328829	0.71775	0.584442	-0.129676	-0.585763	0.33354	0.54915	0.42774	0.58356
AC_C16-OH	0.70323	0.0803885	-0.359112	0.457916	0.406159	0.25746	-0.305436	0.722619	0.566443	-0.177072	-0.650551	0.326189	0.59198	0.89253	0.851
PE_C36:1	0.657934	0.0654805	-0.258412	0.283768	0.744526	-0.0588376	-0.399767	0.207974	0.445255	0.124318	-0.165362	0.432844	0.2041	0.92998	0.98753
PC_C36:4	0.146285	0.222282	-0.0952059	0.440553	0.0890911	0.222387	-0.0703631	0.400605	0.9989	-0.000104785	-0.217451	0.223078	0.95652	0.93129	0.89008
PC_C40:4	0.149485	0.190224	-0.0952415	0.390454	0.458154	0.107034	-0.197779	0.336463	0.358864	0.08319	-0.0881829	0.253607	0.52738	0.90243	0.94884
PC_C40:5	0.856814	-0.0368248	-0.494391	0.250438	0.567943	0.0790609	-0.209003	0.298961	0.578842	-0.115886	-0.482849	0.162564	0.2887	0.58454	0.60768
PC_C37:5	9.999e-05	1.35831	0.876619	1.63485	0.00079992	0.912547	0.443637	1.22367	0.0532947	0.445761	0.0698443	0.823423	1.3672	1.2435	1.2073
PC_C38:5	0.168483	0.22559	-0.102484	0.492256	0.129587	0.218189	-0.0912215	0.469631	0.947105	0.00740111	-0.243759	0.239988	0.88915	0.80422	0.77734
AC_C14-OH	0.353565	0.26729	-0.294364	0.761642	0.428157	0.306903	-0.401371	0.845026	0.918308	-0.0396133	-0.685435	0.598454	0.54252	1.0291	0.98745
PC_C40:6	0.384662	0.124284	-0.183238	0.352161	0.517048	0.100682	-0.222206	0.383678	0.851415	0.0236025	-0.195409	0.255935	0.43346	1.0831	1.0705
PE_C34:2e	0.142286	0.239573	-0.107234	0.504284	0.721028	0.0657058	-0.323246	0.368627	0.307069	0.173867	-0.175423	0.497525	0.23726	0.98389	0.93995
PE_C38:6e	0.119988	0.323267	-0.0799595	0.700865	0.250275	0.217013	-0.159574	0.545896	0.483652	0.106254	-0.165134	0.366916	0.70001	0.52668	0.52899
SM_C42:2	0.0687931	0.323079	-0.056084	0.595655	0.149785	0.275344	-0.150021	0.529872	0.734527	0.0477353	-0.206653	0.298455	0.9327	0.88152	0.95268
SM_C36:0	0.0481952	0.285064	-0.00863438	0.448744	0.0623938	0.273811	-0.0285643	0.448949	0.935106	0.0112534	-0.267234	0.309007	1.0727	0.7113	0.74923
DG_C36:4(3)	9.999e-05	-2.24515	-3.34197	-1.51377	9.999e-05	-2.19032	-3.5294	-1.36974	0.933107	-0.0548276	-1.45931	1.46425	2.1892	2.3173	2.211
PC_C32:0	0.336666	0.120221	-0.171954	0.288879	0.347365	0.125093	-0.162013	0.323068	0.969703	-0.00487218	-0.265553	0.25331	0.58005	0.73783	0.78913
PC_C40:7	0.407459	0.143703	-0.194529	0.420329	0.373963	0.158407	-0.168671	0.443468	0.918108	-0.0147043	-0.253567	0.256448	0.59784	1.2233	1.1735
GlcCer_d18:1/23:0	0.179182	0.275225	-0.186228	0.580991	0.605839	0.105929	-0.360215	0.423394	0.467053	0.169296	-0.239961	0.6037	0.29602	0.65662	0.62994
DG_C34:1(1)	0.283672	0.204133	-0.195052	0.506154	0.970203	0.00844173	-0.423271	0.387045	0.310569	0.195691	-0.165482	0.550093	0.043237	0.58111	0.71298
Sphingosine(d18:1)	0.0655934	0.586712	-0.0128426	1.26001	0.0170983	0.894976	0.178348	1.59848	0.324368	-0.308265	-0.810411	0.132829	1.4777	0.97928	0.94376
Cer_d18:1/14:0	0.00039996	1.14173	0.603036	1.58243	0.00259974	0.868333	0.368701	1.20052	0.387861	0.273398	-0.303433	0.772369	1.2397	1.0521	1.0441
PG_C34:1	0.576742	0.180687	-0.433334	0.772971	0.225377	0.393387	-0.219717	1.05907	0.413259	-0.2127	-0.676194	0.283787	0.78787	0.58327	0.78157
PC_C38:0	0.0833917	0.162509	-0.0329497	0.296469	0.119388	0.171093	-0.0543958	0.335964	0.928107	-0.00858411	-0.177753	0.16373	1.0217	0.69948	0.68101
LysoPC_C18:2	0.263674	0.368473	-0.262977	0.929755	0.20278	0.429717	-0.214645	1.01794	0.849915	-0.0612439	-0.62731	0.51398	0.78132	0.84631	0.88027
SM_C40:1	0.89991	-0.160913	-1.01461	0.517031	0.938706	-0.0576756	-0.944992	0.673751	0.69843	-0.103237	-0.561537	0.37982	0.093783	0.70405	1.0572
PE_C38:7e	0.259374	0.245987	-0.187699	0.561504	0.50455	0.117193	-0.26353	0.408981	0.571043	0.128794	-0.249724	0.546636	0.34403	0.34028	0.32657
SM_C41:1	0.311169	0.229168	-0.24117	0.586602	0.19938	0.317894	-0.172867	0.67823	0.682732	-0.0887257	-0.507451	0.346142	0.83369	0.77763	0.99308
SM_C42:0	0.229077	0.222935	-0.176391	0.496224	0.251975	0.22103	-0.155779	0.551804	0.990301	0.00190582	-0.304129	0.304025	0.71605	1.1144	1.0772
PC_C37:4	0.00079992	0.518035	0.231146	0.762197	0.00549945	0.390711	0.138402	0.551624	0.437356	0.127324	-0.127168	0.403894	1.3032	0.87558	0.83775
PC_C36:5	0.145185	0.394717	-0.177981	0.889199	0.0573943	0.388825	-0.0280425	0.850124	0.977002	0.00589183	-0.451778	0.323948	0.99224	0.83777	0.80115
SM_C34:1	0.0129987	0.579218	0.113685	0.949753	0.136386	0.51765	-0.147132	1.06264	0.871113	0.0615683	-0.406001	0.517424	0.99921	0.70056	0.69418
SM_C35:0	0.0009999	0.511333	0.210667	0.734839	0.00349965	0.478594	0.15552	0.711124	0.854215	0.0327394	-0.298131	0.378843	1.3568	0.89894	0.87112
PC_C38:6	0.214879	0.184521	-0.133757	0.418193	0.214879	0.195043	-0.144337	0.42859	0.930507	-0.0105222	-0.232465	0.196814	0.82157	1.1709	1.1188
PS_C36:2	0.773023	0.0772414	-0.482823	0.568097	0.556844	0.163979	-0.412476	0.663806	0.748625	-0.086738	-0.586268	0.427308	0.36674	0.30466	0.84906
PC_C32:1e	0.606139	0.172416	-0.526507	0.667488	0.625637	0.149067	-0.480532	0.649637	0.944706	0.0233485	-0.611543	0.631569	0.28343	0.26823	0.28274
PS_C38:4	0.214879	0.354821	-0.24545	0.847967	0.50145	0.215084	-0.496639	0.832853	0.639136	0.139737	-0.388612	0.748668	0.41886	0.36697	0.34988
PC_C38:1	0.0265973	0.615597	0.144738	1.37987	0.0586941	0.509177	0.0633458	1.26208	0.523348	0.106421	-0.204417	0.421122	1.1604	0.76955	0.73472
AC_C10	0.591541	0.236081	-0.567861	0.855193	0.451755	-0.322807	-1.37321	0.364518	0.318168	0.558888	-0.372704	1.60561	0.37071	1.347	1.2953
SM_C40:0	0.965903	-0.0840326	-0.895011	0.581256	0.989301	-0.0136004	-0.840959	0.685842	0.69953	-0.0704322	-0.368683	0.276479	0.02605	0.66614	0.95673
Cer_d18:1/24:1	0.0892911	0.464889	-0.073072	0.905732	0.0953905	0.485632	-0.108185	0.938762	0.932107	-0.0207424	-0.430448	0.415233	1.0396	0.69893	0.73913
GlcCer_d18:1/18:1	0.530447	0.127764	-0.310883	0.436503	0.767523	0.0575981	-0.359263	0.360696	0.758924	0.0701657	-0.346875	0.47212	0.17332	1.1499	1.1219
AC_C18-OH	0.158084	0.555428	-0.191933	1.21916	0.0618938	0.714855	0.0803555	1.46003	0.728127	-0.159427	-1.0037	0.549795	0.99445	0.6596	0.63327
LysoPE_C16:0	0.111389	0.328227	-0.125663	0.62761	0.110689	0.372122	-0.112062	0.695078	0.813719	-0.0438955	-0.340603	0.241018	1.0559	0.90861	0.92372
PE_C40:7e	0.264574	0.200297	-0.120072	0.513782	0.650535	0.0904341	-0.297762	0.390398	0.578442	0.109863	-0.218491	0.47623	0.29172	0.45886	0.44281
PS_C40:5	0.746025	-0.11298	-0.815322	0.490891	0.59504	0.177136	-0.447188	0.783423	0.385261	-0.290116	-0.85962	0.309696	0.32688	0.29603	0.55541
PS_C36:1	0.686331	0.12352	-0.558491	0.673417	0.751625	0.116607	-0.585695	0.728997	0.985901	0.00691345	-0.628112	0.659212	0.21017	0.82004	0.80518
PE_C36:3e	0.050095	0.37345	-0.0152113	0.64455	0.810519	0.0435785	-0.351871	0.329217	0.110789	0.329872	-0.0693837	0.722049	0.15389	1.1915	1.1365
SM_C42:1	0.213179	0.239053	-0.156315	0.522786	0.363064	0.175674	-0.221909	0.457434	0.689731	0.0633793	-0.238366	0.366257	0.57174	1.1844	1.1625
PE_C36:5e	0.248475	0.24174	-0.203909	0.54383	0.432757	0.139616	-0.240382	0.420984	0.609839	0.102124	-0.312363	0.458047	0.42967	0.31498	0.67773
DHC_18:0	0.0140986	0.426228	0.105836	0.669195	0.0790921	0.352678	-0.014021	0.647836	0.731527	0.0735498	-0.309084	0.513542	0.99009	0.69622	0.67431
GlcCer_d18:1/22:0	0.0877912	0.522223	-0.0642028	0.906256	0.165883	0.510527	-0.161471	0.924076	0.973703	0.011696	-0.648084	0.713736	0.83692	0.62086	0.59972
Sphinganine (d18:0)	0.188581	0.433818	-0.266609	1.10143	0.0644936	0.696762	-0.0640685	1.3628	0.376062	-0.262944	-0.729976	0.24634	1.2236	0.89274	0.89613
GlcCer_d18:1/24:1	0.0677932	0.455027	-0.0299962	0.808397	0.20418	0.352779	-0.161191	0.768728	0.728527	0.102247	-0.481122	0.666838	0.74241	0.66429	0.64206
SM_C37:1	0.0177982	0.349117	0.0732927	0.622776	0.0536946	0.299031	-0.00357812	0.57798	0.656834	0.0500861	-0.152324	0.262926	1.1825	0.98291	1.1349
PC_C30:0e	0.226077	0.324854	-0.20639	0.751849	0.162784	0.268439	-0.132774	0.588088	0.843316	0.0564156	-0.405462	0.54356	0.65215	0.87007	0.83025
PE_C34:1e	0.360264	0.168783	-0.197288	0.423042	0.735626	0.0643113	-0.360502	0.337595	0.462254	0.104472	-0.174	0.351176	0.23643	0.38561	0.84771
LysoPC_C24:0	0.0721928	0.618173	-0.0413179	1.14285	0.154385	0.499969	-0.192982	1.03337	0.727227	0.118204	-0.541254	0.709214	0.81233	0.74147	0.72627
Cer_d18:1/17:0	0.0521948	0.523718	0.0196951	0.971287	0.145485	0.436778	-0.169533	0.919976	0.781122	0.0869399	-0.512665	0.720979	0.8288	0.5773	0.55084
PI_C38:3	0.810219	-0.089836	-0.842592	0.569894	0.569143	0.22718	-0.609101	0.957027	0.420658	-0.317016	-1.01873	0.460469	0.35565	0.2356	0.42819
LysoPE_C22:6	0.649635	-0.0737863	-0.419959	0.160731	0.775722	-0.0461278	-0.3389	0.196095	0.811719	-0.0276586	-0.255439	0.193714	0.21103	0.23459	0.24313
GlcCer_d18:1/20:0	0.0134987	0.456998	0.1199	0.722818	0.079892	0.422081	-0.036065	0.771376	0.870413	0.0349168	-0.377771	0.446603	1.0839	0.7754	0.86183
PI_C38:5	0.79852	0.0883761	-0.563597	0.661044	0.955704	0.0213371	-0.712263	0.662594	0.806119	0.067039	-0.399895	0.560947	0.045081	0.51425	0.49263
PC_C36:3	0.0851915	0.812375	-0.165959	1.63932	0.0978902	0.819064	-0.165021	1.73819	0.985301	-0.00668966	-0.842231	0.908219	0.95653	0.73503	0.70594
SM_C43:1	0.939106	0.0201521	-0.496129	0.474091	0.50435	0.191578	-0.415833	0.700642	0.532447	-0.171426	-0.622181	0.299405	0.43162	0.83521	0.83787
LysoPC_C20:1	0.90471	-0.0464267	-0.777478	0.575695	0.736926	0.130459	-0.664472	0.746931	0.572943	-0.176886	-0.719055	0.356834	0.22904	1.2395	1.1835
SM_C38:0	0.616238	-0.109668	-0.546661	0.237982	0.751025	0.0824617	-0.448359	0.519236	0.356264	-0.19213	-0.510333	0.168862	0.21348	0.6367	0.84005
SM_C41:0	0.0868913	0.353301	-0.0497373	0.666987	0.19508	0.325285	-0.167127	0.689308	0.89561	0.0280158	-0.354427	0.424525	0.84076	0.73956	0.70594
DG_C38:6	0.506449	0.123419	-0.24283	0.441599	0.136186	-0.292769	-0.703599	0.0350529	0.0385961	0.416188	0.0810836	0.734868	0.79916	1.943	1.8781
DG_C38:4(1)	0.568843	0.156411	-0.370997	0.520999	0.919908	0.0307933	-0.538189	0.393099	0.567543	0.125617	-0.244648	0.49229	0.083553	0.60344	0.69419
PC_C40:1	0.158484	0.279983	-0.124491	0.577363	0.633137	0.107792	-0.338179	0.468275	0.486351	0.172191	-0.280899	0.662722	0.29051	0.85987	0.82021
LysoPE_C18:1	0.617138	0.0866665	-0.260965	0.376576	0.614439	-0.0720524	-0.341763	0.167816	0.40366	0.158719	-0.169779	0.450217	0.24438	1.0064	0.97072
Cer_d18:1/19:0	0.149085	0.40472	-0.193267	0.810198	0.166783	0.494827	-0.158052	0.965208	0.79742	-0.0901069	-0.727363	0.568765	0.8675	0.7178	0.80404
Cer_d18:1/18:0	0.340566	0.261034	-0.319243	0.676335	0.213679	0.363292	-0.195646	0.830618	0.753025	-0.102258	-0.685301	0.538027	0.72616	0.63874	0.61817
LysoPE_C20:4	0.452855	-0.0919956	-0.353742	0.108526	0.916108	-0.0126409	-0.266668	0.192119	0.441756	-0.0793547	-0.272022	0.0996955	0.081918	0.40466	0.66206
GlcCer_d18:0/18:0	0.0434957	0.580899	0.010986	0.971547	0.108389	0.365165	-0.106812	0.699889	0.349665	0.215734	-0.230459	0.617551	0.80469	0.83194	0.83312
GlcCer_d18:1/24:0	0.136586	0.365137	-0.125278	0.662542	0.211679	0.350566	-0.175227	0.752534	0.961904	0.0145715	-0.523044	0.547557	0.75108	0.6989	0.71268
PC_C36:2	0.307169	0.116217	-0.11821	0.28554	0.621938	0.0519244	-0.171048	0.197838	0.516648	0.0642926	-0.125665	0.233996	0.30578	1.6414	1.5763
PC_C37:6	0.00529947	0.799873	0.314646	1.11162	0.0111989	0.558106	0.133282	0.839786	0.343766	0.241767	-0.23889	0.663457	1.0924	0.74627	0.89243
PEA	0.00019998	1.84647	1.09134	2.67024	0.00029997	1.96638	1.02879	2.7649	0.778322	-0.119911	-0.767116	0.494438	1.8708	1.3825	1.3282
OEA	0.00069993	1.76487	0.827172	2.69892	9.999e-05	2.21695	1.35981	3.24342	0.236576	-0.452077	-1.11461	0.222205	2.0339	1.6436	1.5705
Pyruvic acid-methyloxime-TMS	0.00039996	1.27453	0.585592	1.91732	0.00439956	1.13802	0.31682	1.8422	0.558044	0.136509	-0.29245	0.614549	1.6332	1.2077	1.1622
Lactic acid-2TMS	0.0355964	0.45462	-0.0159266	0.755955	0.0125987	0.522992	0.106156	0.807563	0.666933	-0.0683722	-0.336849	0.24298	1.4812	1.0148	1.0186
3-Hydroxybutyric acid-2TMS	0.119688	0.310123	-0.0955408	0.605596	0.0420958	0.366822	-0.00745178	0.677735	0.789021	-0.0566995	-0.441966	0.309459	1.0669	0.72759	0.69642
2-Hydroxyisovaleric acid-2TMS	0.0318968	0.430237	0.0319289	0.717648	0.0661934	0.396653	-0.0189684	0.710624	0.853615	0.0335847	-0.298272	0.314514	1.1272	0.76793	0.75985
2-Aminobutyric acid-2TMS	0.0370963	0.409756	0.0248318	0.718964	0.0956904	0.287138	-0.0564786	0.558719	0.481552	0.122617	-0.197468	0.428707	0.89068	0.59088	0.62751
3-Hydroxyisovaleric acid-2TMS	0.0769923	0.310297	-0.0425061	0.58501	0.167583	0.258038	-0.120128	0.558035	0.772023	0.0522586	-0.273787	0.371376	0.8433	0.5656	0.55328
Valine-2TMS	0.00849915	0.411525	0.128663	0.592773	0.00879912	0.402948	0.111101	0.581291	0.950805	0.00857677	-0.229553	0.235968	1.4736	0.97636	0.97347
Urea-2TMS	0.09969	0.53985	-0.109992	1.06292	0.0443956	0.548275	-0.0115448	1.00598	0.972903	-0.0084244	-0.456483	0.41964	1.0949	0.73259	0.7464
2-Hydroxyisocaproic acid-2TMS	0.155284	0.340649	-0.148805	0.684211	0.569343	0.113789	-0.277719	0.465871	0.308069	0.22686	-0.162344	0.622971	0.31072	0.59919	0.74471
Octanoic acid-TMS	0.332767	0.200503	-0.217208	0.536982	0.249275	0.284206	-0.177535	0.713274	0.726527	-0.083703	-0.513287	0.313504	0.74845	0.76668	0.73111
Glycerol-3TMS	0.0239976	0.425552	0.0854709	0.662386	0.0954905	0.304882	-0.0414259	0.552704	0.518148	0.120669	-0.208568	0.45693	0.90597	0.605	0.58243
Phosphoric acid-3TMS	0.0844916	0.359982	-0.0505186	0.643135	0.0252975	0.463923	0.044117	0.742316	0.49735	-0.103941	-0.361963	0.191062	1.3905	0.96836	0.93298
2-Aminoethanol-3TMS	0.00069993	0.566712	0.234647	0.723467	0.00509949	0.480559	0.170435	0.632856	0.464254	0.0861536	-0.146398	0.298114	1.6075	1.069	1.121
Succinic acid-2TMS	0.688531	0.0905268	-0.3794	0.433609	0.723328	-0.0877051	-0.539535	0.239807	0.384262	0.178232	-0.202126	0.562401	0.2224	1.8798	1.8245
Proline-2TMS	0.386961	0.247033	-0.380175	0.640788	0.0761924	0.453968	-0.0611973	0.784002	0.487751	-0.206935	-0.814211	0.310623	0.9622	0.77003	0.744
Glyceric acid-3TMS	0.20438	0.625462	-0.359757	1.39841	0.129387	0.725489	-0.258018	1.54956	0.79952	-0.100027	-0.851558	0.683687	0.91345	0.60844	0.5827
Fumaric acid-2TMS	0.540446	-0.194749	-0.769323	0.186953	0.558444	0.179248	-0.423135	0.608852	0.146085	-0.373997	-0.794264	0.0749408	0.38109	1.0951	1.0516
Uracil-2TMS	0.0183982	0.499973	0.0832759	0.759073	0.00089991	0.711753	0.321535	0.983476	0.286671	-0.211779	-0.57568	0.11802	1.8101	1.2838	1.2468
Serine-3TMS	0.0446955	0.600538	-0.0468864	1.08577	0.0274973	0.653939	0.0350042	1.14562	0.776122	-0.0534014	-0.416307	0.256828	1.3701	0.92514	0.94593
Threonine-3TMS	0.00039996	0.925299	0.446058	1.261	0.00329967	0.79792	0.218135	1.16592	0.427357	0.127379	-0.184334	0.411571	1.6744	1.1111	1.1968
Decanoic acid-TMS	0.0711929	0.348905	-0.0189128	0.65346	0.339966	0.228662	-0.244807	0.629366	0.565743	0.120243	-0.25989	0.493985	0.6247	0.46707	0.49114
Malic acid-3TMS	0.234877	0.247279	-0.214825	0.529145	0.130787	0.361192	-0.13419	0.698063	0.524448	-0.113912	-0.429509	0.209326	1.0197	1.0315	1.0437
Aspartic acid-3TMS	0.0755924	0.45649	-0.0451564	0.858165	0.0151985	0.632581	0.14815	0.984984	0.409659	-0.176091	-0.552613	0.214847	1.4697	0.97716	0.94362
meso-Erythritol-4TMS	0.132687	0.383279	-0.14411	0.781122	0.0164984	0.623434	0.118451	0.995941	0.255274	-0.240155	-0.610997	0.14722	1.478	0.98006	0.98802
Methionine-2TMS	0.236676	0.498592	-0.349107	1.17141	0.0019998	1.04705	0.442023	1.66773	0.119388	-0.548461	-1.33368	0.0975323	1.5913	1.3862	1.351
4-Hydroxyproline-3TMS	0.39816	0.204878	-0.307212	0.537793	0.0369963	0.398611	0.024723	0.676963	0.347065	-0.193733	-0.629376	0.204812	1.1196	0.75159	0.78675
Threonic acid-4TMS	0.921008	0.0291978	-0.56152	0.580771	0.714629	-0.114711	-0.758681	0.466965	0.691831	0.143909	-0.527443	0.862772	0.21139	1.0772	1.0616
Hypotaurine-3TMS	9.999e-05	2.1182	1.46654	2.64776	9.999e-05	2.02406	1.34287	2.55387	0.636236	0.0941477	-0.288126	0.472368	2.1924	1.926	1.8384
Lauric acid-TMS	0.0211979	0.503332	0.101827	0.850971	0.30467	0.291208	-0.269237	0.741379	0.39756	0.212124	-0.208064	0.710648	0.65605	0.52642	0.50828
N-Acetylaspartic acid-2TMS	0.221478	0.292555	-0.224917	0.650001	0.129787	0.31585	-0.133321	0.609567	0.90131	-0.0232943	-0.366601	0.313062	0.87965	0.95858	0.99492
Phosphogycerol-4TMS	0.931207	-0.0309334	-0.715789	0.56841	0.839616	-0.0886387	-0.797953	0.573138	0.860714	0.0577053	-0.500342	0.555543	0.15949	1.4464	1.3902
Hypoxanthine-2TMS	0.0160984	0.999195	0.185395	1.68223	0.00089991	1.38071	0.619965	2.13086	0.287071	-0.38152	-1.01959	0.202423	1.7689	1.2844	1.2486
Myristic acid-TMS	0.154185	0.241157	-0.113891	0.472855	0.155484	0.2713	-0.108044	0.524512	0.824518	-0.0301433	-0.270568	0.227282	0.97053	0.6453	0.64315
Ascorbic acid-4TMS	0.944806	0.0200091	-5.03626	5.1012	0.478452	1.4521	-2.16398	6.41172	0.551145	-1.43209	-5.99963	1.87325	0.58509	0.3889	0.40168
Pantothenate-3TMS	0.0773923	0.486357	-0.0704938	0.893784	0.0565943	0.462711	-0.0345367	0.81536	0.913809	0.023646	-0.425912	0.42627	1.0557	0.88647	0.86631
Palmitoleic acid-TMS	0.0823918	0.279942	-0.0655996	0.487301	0.353865	0.145138	-0.182685	0.349856	0.368063	0.134804	-0.140416	0.432221	0.54596	0.4969	0.49063
Xanthine-3TMS	0.118988	0.533802	-0.160189	1.06382	0.0009999	1.27104	0.556107	1.85484	0.0150985	-0.737237	-1.24595	-0.232576	1.8959	1.6333	1.5653
Palmitic acid TMS	0.0143986	0.370864	0.0663622	0.552627	0.0733927	0.319015	-0.0207394	0.564977	0.70133	0.0518492	-0.19995	0.323669	1.1535	0.82133	0.80584
scyllo-Inositol-6TMS	0.50085	0.145458	-0.245628	0.418394	0.806319	0.0512413	-0.380378	0.339909	0.683632	0.0942166	-0.300325	0.497388	0.15547	1.4648	1.6156
myo-Inositol-6TMS	0.0973903	0.381079	-0.079588	0.706844	0.111889	0.337685	-0.10576	0.634871	0.834917	0.043394	-0.347466	0.413653	0.89949	0.94256	1.0754
Linoleic acid-TMS	0.0981902	0.281879	-0.086095	0.519135	0.210579	0.265762	-0.124443	0.589847	0.935906	0.0161173	-0.347054	0.315282	0.82103	0.56943	0.58737
Oleic acid-TMS	0.0371963	0.329048	0.00507508	0.544094	0.141586	0.21976	-0.0802811	0.438705	0.311169	0.109288	-0.0944701	0.301759	0.89064	0.61693	0.68697
Stearic acid-TMS	0.0194981	0.36921	0.0344955	0.600859	0.0840916	0.319423	-0.0357923	0.575703	0.736926	0.0497871	-0.214841	0.34041	1.1045	0.8366	0.81045
Eicosapentaenoic acid-TMS	0.0374963	0.490286	0.0201758	0.828932	0.0634937	0.333844	-0.0329469	0.643441	0.307469	0.156442	-0.101112	0.414605	0.97137	0.64788	0.61935
Oleamide-TMS	0.187481	0.331962	-0.188063	0.709233	0.225877	0.285364	-0.181344	0.661076	0.825417	0.0465981	-0.333623	0.390469	0.72066	0.47736	0.45901
