# Supplementary material for: Metabolic fingerprints of fear memory consolidation during sleep
Source: Mol Brain. 2021 Feb 10;14:30. doi: 10.1186/s13041-021-00733-6 (PMC7874630; doi:10.1186/s13041-021-00733-6)
Supplement: Supplementary file 2 — Additional file 2: Data S2. Details of statistical analysis for Fig. 2 [file 13041_2021_733_MOESM2_ESM.xlsx]

## Sheet: REM-sampling
	DS/CO				DS/IS
Compound Name	P-value	Ratio (log2)	95%CI (-)	95%CI (+)	P-value	Ratio (log2)	95%CI (-)	95%CI (+)
Nicotinamide	0.0478952	0.554765	-0.0499584	0.827151	0.059994	0.669862	0.0374343	1.26326
Kynurenine	0.451855	0.335516	-0.700851	0.916331	0.574943	0.291641	-0.681543	1.39083
5-HIAA	0.516948	0.262335	-0.535557	1.02652	0.192381	0.709627	-0.224963	1.83128
Serotonin	0.962404	0.0154712	-0.739964	0.543535	0.29797	0.419495	-0.28511	1.1289
Tryptophan	0.0822918	0.320728	-0.0484693	0.517864	0.0465953	0.402751	0.0614117	0.73767
Norepinephrine	0.516248	0.202862	-0.532518	0.474129	0.166683	0.498474	-0.143184	1.13132
Tyrosine	0.228077	0.246642	-0.078916	0.589644	0.130687	0.354581	-0.0420645	0.733706
Acetylcholine	0.206279	0.277166	-0.173891	0.480865	0.138986	0.383435	-0.051808	0.800259
Histidine	0.107789	0.266693	-0.0679843	0.476736	0.0713929	0.330796	0.00746936	0.65859
Trimethyllysine	0.0586941	0.312056	-0.0453034	0.469237	0.376162	0.153449	-0.133421	0.435041
Adenine	0.168583	0.323278	-0.201057	0.512665	0.165483	0.340675	-0.0561818	0.691747
Adenosine	0.142286	0.409067	-0.212807	0.726674	0.142986	0.439269	-0.0245607	0.964995
Guanosine	0.0924908	0.39531	-0.126329	0.646443	0.0848915	0.413498	0.015906	0.832566
Inosine	0.205079	0.312729	-0.281291	0.609706	0.070293	0.455021	0.0735722	0.819163
Uridine	0.146685	0.294265	-0.177906	0.476682	0.169283	0.319301	-0.0907626	0.701023
Aminoadipic acid	0.184282	0.372119	-0.234593	0.659576	0.537146	0.186409	-0.377788	0.789503
Spermidine	0.247375	0.205556	-0.205924	0.391143	0.320168	0.175769	-0.133316	0.481989
Carnosine	0.0467953	0.609792	-0.0520186	0.97843	0.0816918	0.551468	0.0472232	0.997876
Spermine	0.261974	0.194532	-0.216373	0.352955	0.250175	0.224623	-0.120499	0.559111
Phenylalanine	0.118488	0.3339	-0.132636	0.648185	0.0376962	0.513447	0.153841	0.865979
Asparagine	0.215478	0.23307	-0.205405	0.385094	0.0483952	0.392543	0.0965658	0.680913
Glutamine	0.0429957	0.288521	0.017367	0.477492	0.0528947	0.326248	0.0695851	0.605488
GSSG	0.326367	0.674263	-0.747827	1.75971	0.769223	0.178849	-0.889091	1.17218
GSH	0.585141	0.195033	-0.58709	0.651748	0.106289	0.835283	0.0189434	1.67588
Lysine	0.0964904	0.2886	-0.114836	0.399928	0.431757	0.122476	-0.0955829	0.322246
Pipecolinic acid	0.175582	0.43986	-0.3371	0.767363	0.205979	0.41377	-0.108546	0.922827
Cysteine	0.376362	-0.434016	-1.70692	0.267712	0.417958	0.566372	-0.705066	2.26066
Glycine	0.0707929	0.330634	-0.0693379	0.520414	0.0720928	0.369809	0.0405128	0.6981
Arginine	0.124188	0.305021	-0.187603	0.412372	0.0652935	0.364825	0.0369764	0.664571
Alanine	0.0935906	0.396385	-0.123954	0.625659	0.0834917	0.448551	0.060043	0.854424
beta-Alanine	0.79962	-0.0978877	-0.879005	0.219561	0.238276	0.280134	-0.126569	0.704912
Citruline	0.239076	0.342449	-0.331532	0.64391	0.080492	0.578827	0.0737924	1.14043
Creatinine	0.119388	0.54571	-0.253632	1.09519	0.119788	0.539083	-0.0554766	1.11011
O-phosphoethanolamine	0.224078	0.191879	-0.193874	0.343704	0.284372	0.180181	-0.136978	0.491115
Pyroglutamic acid	0.290271	0.440992	-0.448352	1.33985	0.241276	0.515285	-0.171859	1.30585
Taurine	0.586841	0.067689	-0.222006	0.199127	0.338766	-0.125206	-0.353352	0.0785449
Cystathionine	0.165683	0.351634	-0.289384	0.677482	0.387761	0.20671	-0.188586	0.632587
Isoleucine	0.0778922	0.444866	-0.106158	0.641753	0.0929907	0.459037	0.0168942	1.02778
Leucine	0.0430957	0.501964	-0.020825	0.705902	0.10129	0.436192	-0.00582524	0.84554
Creatine	0.123988	0.291383	-0.156404	0.443044	0.214079	0.243378	-0.0838148	0.556139
4-Aminobutyric acid	0.222178	0.214124	-0.179111	0.382133	0.342266	0.191409	-0.164679	0.554276
N-Acetyl-Asp-Glu	0.386861	0.290103	-0.507476	0.745123	0.328467	0.348212	-0.235395	0.954619
2-Hydroxyglutaric acid	0.069693	0.432282	-0.0838303	0.845041	0.0364964	0.517653	0.123901	0.955344
Putrescine	0.0954905	0.598275	-0.12929	0.906642	0.239376	0.429149	-0.159891	0.969207
Betaine	0.0847915	0.20138	-0.0490776	0.323331	0.585041	0.063362	-0.154785	0.283187
Urea	0.116088	0.374381	-0.134423	0.655935	0.0323968	0.539714	0.205345	0.829308
Allantoin	0.0232977	0.624491	0.0208759	0.96521	0.0323968	0.614722	0.168152	1.0134
Glutamic acid	0.132587	0.223759	-0.126542	0.354644	0.19828	0.201842	-0.0623238	0.459592
Ornitine	0.0512949	0.259851	-0.047025	0.338609	0.0477952	0.291678	0.0490263	0.541987
cAMP	0.49635	0.153215	-0.393138	0.453695	0.912909	0.028937	-0.511283	0.590016
AMP	0.376462	0.161011	-0.29367	0.327074	0.30027	0.198039	-0.132569	0.487068
ADP	0.545445	-0.0829225	-0.370111	0.159112	0.0623938	-0.307795	-0.595905	-0.0360169
PC_C33:1	0.312669	0.131202	-0.186097	0.293132	0.175582	0.170943	-0.0555624	0.393478
PC_C36:6e	0.508649	-0.142192	-0.596035	0.0822408	0.542146	-0.153256	-0.602646	0.227089
PC_C34:1	0.39656	0.110955	-0.211809	0.246684	0.273273	0.142954	-0.0944889	0.372836
AC_C16	0.19888	0.339685	-0.309372	0.732819	0.189281	0.329471	-0.0812122	0.720391
PS_C40:6	0.639636	0.117121	-0.272954	0.579463	0.374263	-0.241169	-0.690827	0.290515
PC_C33:2	0.240376	-0.530123	-1.70919	0.184775	0.594641	-0.280745	-1.36021	0.891765
PE_C38:3	0.90221	0.0130044	-0.203384	0.195152	0.309869	-0.145026	-0.413312	0.120013
PC_C40:7	0.331867	0.153561	-0.267149	0.306487	0.0590941	0.283048	0.0409096	0.544426
PC_C40:6	0.516548	0.0820324	-0.252501	0.265702	0.192381	0.154109	-0.0446067	0.35963
LysoPC_C20:4	0.184982	0.258605	-0.215809	0.424856	0.19788	0.285693	-0.12068	0.702168
PC_C38:5	0.159684	0.267791	-0.162914	0.430143	0.128487	0.341861	-0.0580651	0.693684
PC_C38:4	0.156684	0.218444	-0.129655	0.341735	0.186081	0.24644	-0.0937864	0.572427
PE_C38:5	0.234377	0.109303	-0.122357	0.170664	0.79792	0.0242437	-0.155614	0.205165
PC_C34:0	0.694231	0.0463121	-0.2524	0.16243	0.634737	0.0679742	-0.213769	0.371979
PE_C40:6	0.887011	0.0154785	-0.181214	0.232546	0.329367	-0.137012	-0.393083	0.129885
LysoPC_C18:1	0.352065	0.190699	-0.325371	0.425641	0.179282	0.246004	-0.0618195	0.568701
LysoPC_C16:0	0.19698	0.321327	-0.284213	0.542931	0.158184	0.367712	-0.049533	0.814033
LysoPE_C22:6	0.522248	0.0534972	-0.0974075	0.203794	0.114089	-0.160557	-0.327033	0.011962
LysoPE_C20:4	0.454955	0.0716419	-0.129844	0.263909	0.0408959	-0.219098	-0.406553	-0.0496856
SM_C36:1	0.247675	0.264982	-0.30293	0.437792	0.232377	0.27405	-0.106417	0.656836
PC_C36:2	0.367863	0.138282	-0.249152	0.329652	0.120188	0.212073	-0.0264749	0.416161
PC_C36:0	0.779522	0.0717032	-0.534351	0.711718	0.974703	0.00789179	-0.40568	0.328668
PC_C34:2	0.290971	0.175675	-0.21598	0.346445	0.257774	0.20202	-0.131428	0.512732
PC_C35:1	0.764924	0.0753866	-0.486076	0.813012	0.781222	0.0697835	-0.309193	0.427066
AC_C14	0.271773	0.367314	-0.424087	0.877462	0.241276	0.394613	-0.175313	0.915728
PC_C30:0	0.381062	0.143939	-0.309001	0.306283	0.335966	0.146051	-0.119079	0.389723
PC_C32:1	0.344366	0.177439	-0.310406	0.469546	0.419558	0.134047	-0.147285	0.425772
LysoPE_C18:0	0.326467	0.199441	-0.322527	0.443829	0.237576	0.235753	-0.0654772	0.596161
LysoPE_C18:1	0.746025	0.105427	-0.451668	0.693805	0.734027	-0.121443	-0.727846	0.505667
PC_C38:1	0.763724	-0.0675592	-0.61846	0.296666	0.331767	0.329321	-0.249416	1.2815
PC_C35:5	0.516248	0.118969	-0.306544	0.299609	0.0850915	0.48593	0.0305438	1.19105
PC_C38:0	0.550945	0.092946	-0.309963	0.251538	0.464354	0.12361	-0.172313	0.445449
AC_C18:1	0.305269	0.30585	-0.368086	0.814014	0.267973	0.303842	-0.143035	0.775328
PC_C36:1	0.777722	0.0428351	-0.324267	0.25139	0.521848	0.0955128	-0.151133	0.347469
PC_C38:3	0.264274	0.159212	-0.192606	0.28576	0.183782	0.211826	-0.0934541	0.512
PE_C38:6	0.128987	0.13499	-0.08616	0.214877	0.948205	0.00676341	-0.193647	0.217157
PC_C36:4	0.138786	0.298531	-0.145132	0.464409	0.110789	0.385601	-0.00255389	0.789738
PC_C40:5	0.430457	0.0958669	-0.225985	0.239965	0.119688	0.1777	-0.00126834	0.383649
PE_C38:4	0.522648	0.0636597	-0.153278	0.225668	0.315368	-0.145881	-0.403062	0.146497
LysoPC_C18:0	0.368963	0.234576	-0.395893	0.590586	0.118088	0.401601	-0.0263292	0.83167
PE_C36:2	0.684732	-0.08661	-0.383914	0.277488	0.461354	-0.173386	-0.564672	0.22269
PC_C38:6	0.140386	0.256398	-0.165907	0.442802	0.0391961	0.374635	0.047263	0.689283
PE_C40:7	0.249675	0.0992193	-0.108713	0.17359	0.805419	0.0247836	-0.168801	0.219282
PE_C40:6e	0.611939	-0.093078	-0.497187	0.143004	0.653535	-0.0804556	-0.381539	0.208255
LysoPC_C22:6	0.223278	0.201865	-0.199607	0.356354	0.158684	0.227539	-0.0420625	0.517109
SM_C36:0	0.371963	0.160814	-0.248051	0.355334	0.541046	0.140945	-0.242975	0.599472
SM_C35:0	0.252775	0.189227	-0.206607	0.406769	0.170383	0.270905	-0.112343	0.617322
GlcCer_d18:1/22:0	0.678732	-0.148882	-0.975084	0.419638	0.542146	-0.221711	-0.848691	0.427458
PC_C40:4	0.874713	0.017465	-0.278549	0.187521	0.507349	0.0793805	-0.138637	0.302898
SM_C40:1	0.572743	-0.388999	-1.3498	0.366358	0.435056	0.182553	-0.224088	0.674839
LysoPE_C16:0	0.510249	0.0749263	-0.116112	0.329457	0.815118	-0.0272112	-0.240366	0.175973
AC_C18	0.273073	0.32966	-0.3294	0.806559	0.136486	0.42134	-0.0296231	0.864325
PI_C38:4	0.662434	0.186661	-0.435046	0.880568	0.959904	-0.0239057	-0.57779	0.630497
PC_C32:0	0.339666	0.13526	-0.196043	0.261606	0.555044	0.105536	-0.245838	0.469563
PE_C38:7e	0.127287	0.200505	-0.0751608	0.364373	0.868413	0.0255533	-0.262444	0.358616
PE_C38:6e	0.270973	0.11843	-0.127572	0.225208	0.651535	-0.0546607	-0.256506	0.151141
PE_C40:5	0.964604	-0.00456365	-0.183746	0.189259	0.382962	-0.125648	-0.400492	0.135453
SM_C34:1	0.455654	0.241946	-0.547761	0.572845	0.175882	0.428317	-0.0643575	0.883619
SM_C42:1	0.982402	-0.00568643	-0.601169	0.422071	0.468353	0.188133	-0.269817	0.693272
PC_C38:2	0.291671	0.279282	-0.345992	0.957105	0.487851	0.140904	-0.217984	0.486861
PE_C34:1	0.282072	-0.220977	-0.693252	0.0482476	0.0937906	-0.378419	-0.823297	-0.0269737
PE_C36:4	0.177982	0.174577	-0.107749	0.29855	0.887111	0.0204624	-0.271894	0.277557
SM_C34:0	0.488251	0.165107	-0.438098	0.398838	0.309769	0.265508	-0.22343	0.659496
SM_C38:1	0.714729	-0.230235	-1.06871	0.261745	0.387061	0.154937	-0.17559	0.469594
PE_C36:1	0.554345	-0.102634	-0.37629	0.214229	0.243176	-0.232861	-0.591081	0.148946
SM_C40:0	0.631237	-0.27538	-1.22083	0.279699	0.882412	-0.0395651	-0.526585	0.523362
SM_C32:0	0.364364	0.245692	-0.405936	0.458512	0.377062	0.23545	-0.183526	0.59331
AC_C16:1	0.139986	0.513626	-0.284751	1.0991	0.361064	0.268224	-0.214596	0.784029
SM_C42:2	0.755624	0.0607531	-0.413192	0.336928	0.355664	0.182909	-0.17506	0.510825
SM_C42:0	0.932507	0.0200983	-0.489155	0.337965	0.483052	0.167562	-0.237138	0.58819
GlcCer_d18:1/18:0	0.874513	0.0403052	-0.537564	0.374937	0.79562	0.0694254	-0.397735	0.573201
PC_C38:7	0.811919	-0.0891543	-1.00875	0.304647	0.730927	-0.131886	-0.9406	0.568197
PC_C37:4	0.116988	0.253076	-0.134633	0.471235	0.0356964	0.381676	0.0564254	0.682596
PE_C36:5e	0.517248	0.0797284	-0.19955	0.168707	0.20308	-0.184754	-0.448909	0.0839418
PS_C36:1	0.759024	0.225432	-0.528837	0.879413	0.932507	-0.0664495	-0.766312	0.577865
AC_C16-OH	0.293171	0.363445	-0.445915	0.822701	0.252975	0.387748	-0.139514	0.924657
PC_C37:6	0.193581	0.306295	-0.300148	0.525897	0.191081	0.418866	-0.197455	1.06081
PC_C36:5	0.167983	0.346979	-0.203209	0.464668	0.0462954	0.606877	0.0412128	1.39273
DG_C38:6	0.127587	0.290535	-0.0994645	0.537792	0.270673	0.223617	-0.0465077	0.471339
PE_C36:3e	0.835816	0.0513585	-0.435354	0.447936	0.970903	0.0110428	-0.550724	0.567831
SM_C41:0	0.609239	-0.147225	-0.854296	0.291349	0.733627	0.113183	-0.474372	0.722526
PC_C39:6	0.220078	0.192094	-0.169163	0.513617	0.0421958	0.25743	0.0282275	0.469655
Cer_d18:0/18:0	0.912909	0.031348	-0.610353	0.561574	0.549545	-0.155008	-0.613101	0.421712
SM_C38:0	0.79952	-0.0524566	-0.557527	0.279001	0.719528	0.0814663	-0.31558	0.575808
GlcCer_d18:1/23:0	0.884312	0.0444839	-0.559545	0.508261	0.888311	-0.0449983	-0.590209	0.450176
LysoPC_C20:3	0.244576	0.265349	-0.194238	0.555992	0.506849	0.200731	-0.369992	0.860082
DG_C36:4(3)	0.246775	1.00601	-0.733311	3.69394	0.720428	-0.22723	-1.60395	0.964398
Cer_d18:1/18:0	0.80272	0.0625614	-0.529471	0.555471	0.424558	-0.214048	-0.736333	0.389107
PI_C38:5	0.542046	-0.165478	-0.608972	0.481763	0.00809919	-0.788801	-1.29958	-0.281809
PE_C36:5	0.417858	0.244285	-0.407426	0.938794	0.366363	0.346834	-0.330066	1.43246
PE_C40:7e	0.851515	0.0156679	-0.150649	0.106538	0.972803	0.00630881	-0.334675	0.503748
GlcCer_d18:1/24:1	0.992001	-0.00261349	-0.503656	0.429775	0.741726	0.0924056	-0.410227	0.602788
PE_C34:1e	0.950605	0.0133244	-0.402689	0.354298	0.181382	-0.294528	-0.671195	0.039596
PE_C34:2e	0.911609	0.0211914	-0.437299	0.330008	0.486051	-0.150568	-0.52486	0.289684
PS_C38:4	0.266673	-0.286371	-0.797307	0.183737	0.209879	-0.370519	-0.878892	0.155269
PC_C40:1	0.790521	0.088666	-0.706491	0.682695	0.821018	0.0751537	-0.533006	0.5706
DG_C38:5(2)	0.0384962	0.351115	0.0413215	0.647303	0.141786	0.430304	-0.203158	1.11901
SM_C41:1	0.708629	-0.101085	-0.762451	0.40085	0.479252	0.202978	-0.312181	0.662034
DG_C38:4(1)	0.281272	0.189913	-0.196068	0.417613	0.963904	-0.00997508	-0.437544	0.443586
Cer_d18:1/16:0	0.319768	0.261738	-0.220004	0.582836	0.630137	0.153697	-0.331745	0.638797
PE_C38:4e	0.108089	-0.31421	-0.757899	-0.00425184	0.0988901	-0.344296	-0.709809	-0.0638103
Cer_d18:1/20:0	0.262974	-0.353658	-1.02376	0.240293	0.319968	-0.31549	-0.876244	0.305927
PG_C34:1	0.29767	-0.219921	-0.499143	0.196865	0.692331	-0.0818251	-0.470698	0.353699
PI_C36:4	0.874213	0.0371543	-0.310246	0.497748	0.450155	-0.201228	-0.668131	0.288114
GlcCer_d18:1/16:0	0.850615	-0.058329	-0.78687	0.375761	0.419158	0.226461	-0.24307	0.686049
PS_C36:2	0.860614	-0.0499307	-0.461281	0.550106	0.159484	-0.467612	-1.07258	0.0953918
PE_C34:2	0.968103	0.0115925	-0.54745	0.678301	0.761724	0.108446	-0.522713	1.03713
PC_C36:3	0.0689931	0.957341	0.0638243	1.43206	0.146685	0.933438	0.144194	1.60749
LysoPC_C18:2	0.448655	0.19875	-0.453023	0.635484	0.294671	0.255147	-0.193195	0.751153
SM_C37:1	0.745425	0.0745593	-0.507919	0.349474	0.10229	0.451301	-0.00421602	1.10593
AC_C18:1-OH	0.314669	0.436125	-0.559892	0.97073	0.265273	0.484437	-0.240222	1.36678
PC_C40:2	0.889411	0.0412042	-0.637281	0.533305	0.763224	-0.0989491	-0.727652	0.500277
GlcCer_d18:1/24:0	0.584942	-0.147927	-0.72329	0.312142	0.706529	-0.120409	-0.680486	0.445229
Cer_d18:1/24:1	0.536346	0.158896	-0.335059	0.572321	0.714629	-0.104286	-0.590932	0.391137
PS_C40:5	0.950005	0.0168702	-0.531375	0.513169	0.253875	-0.331503	-0.805583	0.186971
PS_C38:3	0.414059	-0.39574	-1.30878	0.880954	0.0761924	-0.602155	-1.20108	-0.0312082
GlcCer_d18:1/20:0	0.719228	-0.120656	-0.850607	0.307463	0.543546	-0.199768	-0.808117	0.435716
PS_C38:5	0.194881	0.388003	-0.236911	1.02485	0.675632	-0.115377	-0.609772	0.366363
DG_C36:1	0.567343	0.29363	-0.892851	0.93873	0.70073	-0.20506	-1.18159	0.805804
DG_C34:1(1)	0.020198	0.629238	0.279087	1.05917	0.50145	-0.189593	-0.750087	0.382116
Cer_d18:1/23:0	0.557544	0.230149	-0.655246	0.708102	0.79892	0.137066	-0.806867	1.30838
GlcCer_d18:0/18:0	0.486651	0.210879	-0.361979	0.655395	0.996	-0.00167429	-0.540139	0.542506
PC_C35:3	0.938406	-0.0244682	-0.893378	0.421667	0.163884	0.515945	-0.156361	1.45952
GlcCer_d18:1/18:1	0.465653	0.197987	-0.415175	0.595841	0.825917	-0.063399	-0.53534	0.422014
DG_C36:4(1)	0.19778	0.202771	-0.167438	0.306591	0.634637	0.0926145	-0.271792	0.510129
OEA	0.121788	-0.621107	-1.59236	0.0635797	0.845815	0.114226	-0.990557	1.76233
PEA	0.459654	-0.299494	-1.1425	0.540663	0.113489	0.831492	-0.215015	3.06936
Pyruvic acid-methyloxime-TMS	0.0556944	0.487487	0.02472	0.813441	0.528047	0.217803	-0.29335	0.758594
Lactic acid-2TMS	0.105089	0.354806	-0.15907	0.618318	0.0361964	0.462715	0.157336	0.750212
3-Hydroxybutyric acid-2TMS	0.352665	0.232739	-0.231959	0.492823	0.725727	0.104608	-0.330625	0.550424
2-Hydroxyisovaleric acid-2TMS	0.225477	0.186146	-0.100332	0.530485	0.489151	0.0793056	-0.139039	0.305275
2-Aminobutyric acid-2TMS	0.392761	0.118465	-0.155541	0.301971	0.907009	0.0167164	-0.205807	0.237511
3-Hydroxyisovaleric acid-2TMS	0.00389961	0.412054	0.107083	0.664521	0.286471	0.126454	-0.0770857	0.341032
Valine-2TMS	0.0943906	0.26696	-0.10021	0.343253	0.0765923	0.23066	0.00830766	0.482296
Urea-2TMS	0.184782	0.541375	-0.440694	1.03814	0.0130987	1.3581	0.788707	1.87681
2-Hydroxyisocaproic acid-2TMS	0.738926	-0.123937	-0.95402	0.579459	0.925807	-0.0372532	-0.842129	0.991378
Octanoic acid-TMS	0.424258	0.157907	-0.121519	0.629164	0.516948	0.112899	-0.127161	0.357166
Glycerol-3TMS	0.185381	0.173295	-0.0616709	0.499956	0.131187	0.142891	-0.00246659	0.303444
Phosphoric acid-3TMS	0.129587	0.300474	-0.165444	0.567662	0.0456954	0.39401	0.0400919	0.726669
2-Aminoethanol-3TMS	0.0839916	0.38422	-0.139528	0.627878	0.137686	0.323495	-0.027628	0.675341
Succinic acid-2TMS	0.256274	0.272684	-0.301786	0.583783	0.0528947	0.491478	0.0852113	0.875917
Proline-2TMS	0.154185	0.508117	-0.311285	1.03746	0.135286	0.594061	-0.13329	1.54738
Glyceric acid-3TMS	0.175482	1.55642	0.0378374	2.52764	0.183782	1.57494	0.0818069	2.58619
Fumaric acid-2TMS	0.09989	0.350593	-0.111278	0.572599	0.0330967	0.508594	0.151878	0.86172
Uracil-2TMS	0.0988901	0.3381	-0.0775699	0.655268	0.0346965	0.514006	0.144432	0.90969
Serine-3TMS	0.0327967	0.687701	0.00200433	1.03537	0.0285971	0.82658	0.210727	1.44599
Threonine-3TMS	0.0417958	0.600673	-0.0830841	0.841033	0.040396	0.630679	0.110599	1.14015
Decanoic acid-TMS	0.737426	0.0643623	-0.202917	0.592013	0.768423	-0.0526499	-0.381233	0.280293
Malic acid-3TMS	0.0584942	0.424931	-0.103808	0.666868	0.0349965	0.492614	0.125354	0.822454
Aspartic acid-3TMS	0.182782	0.335113	-0.284833	0.675206	0.0309969	0.543754	0.130024	0.927943
meso-Erythritol-4TMS	0.216278	0.332453	-0.30301	0.567724	0.0518948	0.548618	0.0875235	0.994869
Methionine-2TMS	0.59614	0.216922	-0.724679	1.06999	0.269573	0.545318	-0.295978	1.6306
4-Hydroxyproline-3TMS	0.360564	0.175546	-0.275593	0.380443	0.0561944	0.455608	0.0607023	0.823183
Threonic acid-4TMS	0.317268	0.583033	-0.610662	1.41255	0.963204	0.0267833	-0.85769	1.11259
Hypotaurine-3TMS	0.40296	0.252946	-0.479509	0.481555	0.0732927	0.762577	0.0602806	1.69828
Lauric acid-TMS	0.483852	0.172966	-0.323772	0.889742	0.59704	-0.121681	-0.530351	0.343042
N-Acetylaspartic acid-2TMS	0.227677	0.302952	-0.292177	0.673059	0.0340966	0.576833	0.14627	0.974468
Phosphogycerol-4TMS	0.660034	0.134535	-0.619217	0.625927	0.110689	0.476768	0.0110728	1.00897
Hypoxanthine-2TMS	0.630437	-0.23757	-1.55148	0.508689	0.506449	0.448629	-0.598457	1.72684
Myristic acid-TMS	0.308369	0.143043	-0.162113	0.406221	0.826117	-0.0302972	-0.285527	0.231749
Ascorbic acid-4TMS	0.670533	0.237152	-1.1042	1.49809	0.215478	1.02855	-0.417239	3.54722
Pantothenate-3TMS	0.0592941	0.396542	-0.122275	0.574782	0.010299	0.637118	0.284026	1.03316
Palmitoleic acid-TMS	0.0729927	0.372086	-0.146766	0.703387	0.252375	0.188376	-0.0599812	0.450789
Xanthine-3TMS	0.0734927	0.817363	-0.0699559	1.96514	0.00409959	2.2398	1.13672	4.29441
Palmitic acid TMS	0.0657934	0.228325	-0.0346829	0.409328	0.339066	0.104174	-0.0828801	0.28025
scyllo-Inositol-6TMS	0.525947	0.191846	-0.536013	0.570135	0.157984	0.41404	0.0206342	0.849114
myo-Inositol-6TMS	0.313169	0.258188	-0.356764	0.539285	0.0553945	0.50195	0.128842	0.86811
Linoleic acid-TMS	0.412859	0.12767	-0.230927	0.325015	0.525847	0.0953216	-0.122978	0.331021
Oleic acid-TMS	0.0614939	0.233728	-0.0742232	0.415433	0.548545	0.0744836	-0.160046	0.313572
Stearic acid-TMS	0.105689	0.216019	-0.0990383	0.435452	0.361064	0.120686	-0.0846418	0.330191
Eicosapentaenoic acid-TMS	0.337166	0.18027	-0.299788	0.399276	0.0265973	0.438411	0.0865452	0.819062
Oleamide-TMS	0.793721	0.0404738	-0.253413	0.304043	0.976702	0.00638586	-0.396461	0.357664

## Sheet: NREM-sampling
	DS/CO				DS/IS
Compound Name	P-value	Ratio (log2)	95%CI (-)	95%CI (+)	P-value	Ratio (log2)	95%CI (-)	95%CI (+)
Pyruvic acid-methyloxime-TMS	0.385261	-0.36772	-1.0604	0.637051	0.417058	-0.343514	-1.07687	0.380355
Lactic acid-2TMS	0.144986	0.26357	-0.0879666	0.572512	0.330567	0.19746	-0.208845	0.557973
Alanine-2TMS	0.0418958	0.711818	0.0174167	1.15496	0.727227	-0.0865084	-0.504792	0.357104
3-Hydroxybutyric acid-2TMS	0.172583	0.34143	-0.072302	0.804801	0.368763	0.218727	-0.182954	0.588248
2-Hydroxyisovaleric acid-2TMS	0.127487	0.450681	-0.00109191	0.844457	0.160784	0.44644	-0.024591	0.899839
2-Aminobutyric acid-2TMS	0.145185	0.517357	-0.0781911	1.08444	0.110589	0.581046	0.0207804	1.10918
3-Hydroxyisovaleric acid-2TMS	0.747725	0.0878226	-0.507591	0.576413	0.191481	0.377868	-0.147571	0.858829
Valine-2TMS	0.0207979	0.512495	0.0891863	0.749178	0.09969	0.377782	-0.0283289	0.709473
Urea-2TMS	0.0254975	0.5071	0.0925838	0.874436	0.307169	0.215517	-0.168104	0.554634
2-Hydroxyisocaproic acid-2TMS	0.660634	-0.172851	-1.01485	0.503127	0.441656	-0.356084	-1.28136	0.477312
Octanoic acid-TMS	0.162484	0.544888	-0.106226	1.16747	0.139086	0.578566	0.00625233	1.0322
Glycerol-3TMS	0.116088	0.381496	-0.0745861	0.785182	0.144386	0.316094	-0.0140662	0.624827
Leucine-2TMS	0.0956904	0.639854	-0.139698	1.11481	0.231977	0.385547	-0.134725	0.855815
Phosphoric acid-3TMS	0.070393	0.352111	0.00241811	0.706723	0.357464	0.188146	-0.186081	0.558557
2-Aminoethanol-3TMS	0.0242976	0.487328	0.0791163	0.724701	0.184982	0.25464	-0.0633333	0.549016
Isoleucine-2TMS	0.0338966	0.539747	0.0515011	0.824042	0.178982	0.367784	-0.105378	0.806979
Succinic acid-2TMS	0.492951	0.301919	-0.169928	1.52387	0.919508	-0.0389989	-0.710006	0.639094
Proline-2TMS	0.337366	0.443685	-0.555426	1.17966	0.10349	0.716368	-0.0424129	1.52126
Glycine-3TMS	0.0310969	0.434837	0.0554458	0.644002	0.133087	0.323004	-0.0633585	0.650716
Glyceric acid-3TMS	0.241976	0.392348	0.0370168	1.1239	0.634737	0.154538	-0.420984	0.712758
Fumaric acid-2TMS	0.389361	0.203701	-0.270634	0.625274	0.10059	0.375762	0.0404453	0.701201
Uracil-2TMS	0.250975	0.260616	-0.220132	0.576676	0.245075	0.269954	-0.138089	0.678268
Serine-3TMS	0.029897	0.545493	0.0169767	0.822504	0.0630937	0.426524	0.0401718	0.790081
Threonine-3TMS	0.0493951	0.538332	-0.0115705	0.84114	0.151785	0.415931	-0.0821276	0.927935
beta-Alanine-3TMS(3-Aminopropanoic acid)	0.0360964	0.413171	0.00830927	0.742522	0.19628	0.245667	-0.115744	0.547217
Decanoic acid-TMS	0.381962	0.281423	-0.317757	0.858396	0.0453955	0.652575	0.223684	1.06689
Malic acid-3TMS	0.0766923	0.313052	-0.023345	0.595948	0.110689	0.293579	-0.0353935	0.598328
Nicotinamide-TMS(Niacinamide)	0.207379	0.338432	-0.165801	0.811585	0.505549	0.184821	-0.274612	0.63435
Aspartic acid-3TMS	0.010099	0.55116	0.132716	0.80652	0.0685931	0.370644	0.0365068	0.693586
meso-Erythritol-4TMS	0.0126987	0.562117	0.144918	0.806819	0.0753925	0.401819	0.0171079	0.753812
Methionine-2TMS	0.760524	0.0937366	-0.539712	0.651637	0.937806	0.0257513	-0.553066	0.524892
4-Hydroxyproline-3TMS	0.326867	0.284727	-0.238372	0.926743	0.754625	0.079157	-0.414899	0.456928
5-Oxoproline-2TMS	0.261874	0.203604	-0.0565342	0.590895	0.333767	0.179745	-0.150819	0.502782
Cytosine-2TMS	0.720828	0.17159	-0.83854	1.11354	0.247075	0.584116	-0.264004	1.35
4-Aminobutyric acid-3TMS	0.0222978	0.48463	0.0655819	0.740519	0.0835916	0.353273	-0.00793645	0.678021
Threonic acid-4TMS	0.040196	1.46634	0.35511	2.27725	0.191081	1.11919	0.0136882	2.05491
Cysteine-3TMS	0.251875	0.393147	-0.295897	0.857702	0.248175	0.385449	-0.211139	0.885564
2-Hydroxyglutaric acid-3TMS	0.0622938	0.301136	0.044511	0.591456	0.29907	0.190486	-0.108485	0.488158
Creatinine-3TMS	0.0253975	0.511207	0.0606286	0.676202	0.176582	0.320335	-0.126041	0.732295
Glutamic acid-3TMS	0.0174983	0.502083	0.083414	0.714785	0.112689	0.312071	-0.00019062	0.656369
Hypotaurine-3TMS	0.711929	-0.141823	-0.937831	0.513368	0.588741	-0.256248	-1.03772	0.50913
Asparagine-4TMS	0.020498	0.851451	0.298638	2.02475	0.0291971	0.768936	0.179801	1.53464
Lauric acid-TMS	0.383462	0.292816	-0.415446	0.869328	0.0735926	0.585265	0.131588	1.0992
Phenylalanine-2TMS	0.121988	0.313382	-0.0781273	0.595425	0.0944906	0.35696	-0.00541494	0.721655
N-Acetylaspartic acid-2TMS	0.090191	0.292497	0.0120557	0.596503	0.144386	0.276292	-0.0503998	0.567447
Asparagine-3TMS	0.0334967	0.558462	0.048032	0.838613	0.0341966	0.50317	0.154931	0.843802
2-Aminoethanesulfonic acid-3TMS(Taurine)	0.030097	0.416527	0.0165343	0.624453	0.0654935	0.317237	-0.0226914	0.618048
2-Aminoadipic acid-3TMS	0.0266973	0.760193	0.166702	1.16921	0.523848	0.187949	-0.319955	0.714389
Glutamine-4TMS	0.20008	0.383561	-0.0764496	0.941902	0.281672	0.321706	-0.149514	0.790485
Phosphogycerol-4TMS	0.174283	0.367481	-0.0462988	0.849308	0.39626	0.23464	-0.246279	0.676114
Putrescine-4TMS	0.590541	0.164977	-0.455255	0.579462	0.883412	-0.115639	-0.90141	0.63419
Glutamine-3TMS	0.355264	0.358299	-0.554601	0.842321	0.444356	0.219489	-0.267671	0.711591
O-Phosphoethanolamine-4TMS	0.0969903	0.325983	-0.0277801	0.631949	0.192681	0.272569	-0.0886214	0.601677
Citrulline-4TMS	0.118688	0.369489	-0.134707	0.719688	0.0812919	0.400381	-0.0109964	0.765803
Hypoxanthine-2TMS	0.840316	0.0625799	-0.603449	0.499666	0.357464	0.276049	-0.284706	0.829115
Myristic acid-TMS	0.121088	0.363529	-0.0627307	0.784641	0.30217	0.294706	-0.245293	0.821217
Adenine-2TMS	0.157584	0.27296	-0.0997985	0.595657	0.254175	0.225323	-0.111517	0.522787
Lysine-4TMS	0.113289	0.285923	-0.0612796	0.550183	0.278172	0.223815	-0.142152	0.615704
Ascorbic acid-4TMS	0.909409	-0.0722818	-1.78833	1.24702	0.694831	0.263523	-1.05303	1.21886
Pantothenate-3TMS	0.159484	0.31207	-0.0333639	0.729369	0.0888911	0.427173	0.0179973	0.832622
Palmitoleic acid-TMS	0.130587	0.343108	-0.0623461	0.775408	0.745825	0.0685076	-0.299568	0.41024
Xanthine-3TMS	0.579042	0.142753	-0.405113	0.555439	0.275372	0.272502	-0.148425	0.705926
Palmitic acid TMS	0.206179	0.318028	-0.0998639	0.83382	0.173283	0.348467	-0.0781015	0.751372
scyllo-Inositol-6TMS	0.0944906	0.372769	-0.0324636	0.756694	0.206879	0.283942	-0.136736	0.69824
myo-Inositol-6TMS	0.120188	0.322574	-0.0426651	0.70275	0.209379	0.273269	-0.116429	0.644758
Norepinephrine-5TMS	0.193881	0.264582	-0.0867586	0.614693	0.29537	0.243572	-0.136088	0.631321
Linoleic acid-TMS	0.165683	0.322659	-0.0662806	0.731327	0.0533947	0.481066	0.106274	0.834231
Oleic acid-TMS	0.0987901	0.386085	-0.0541534	0.847178	0.116788	0.367181	-0.0492693	0.734149
Stearic acid-TMS	0.180382	0.3666	-0.15837	0.891049	0.159684	0.398621	-0.0769472	0.859087
Spermidine-nTMS	0.160984	0.328985	-0.112928	0.580284	0.272673	0.265148	-0.196645	0.697201
Eicosapentaenoic acid-TMS	0.182582	0.269231	-0.110266	0.684287	0.10039	0.333618	-0.000394126	0.692159
Oleamide-TMS	0.140086	0.462253	-0.0834884	1.00302	0.123388	0.461917	-0.0299058	0.889464
Uridine-4TMS	0.0781922	0.430322	-0.0479738	0.874258	0.157884	0.290445	-0.0526508	0.678942
Adenosine-4TMS	0.0609939	0.348699	-0.0117312	0.658777	0.0324968	0.411239	0.0886388	0.756194
Nicotinamide	0.177982	0.372728	-0.158931	0.818911	0.342366	0.274246	-0.240655	0.782891
Kynurenine	0.549245	0.268261	-0.676356	1.01442	0.685831	-0.121627	-0.654039	0.383947
Indoleacetate	0.820518	-0.0802764	-0.731385	0.57486	0.90001	0.0365352	-0.537176	0.688349
5-HIAA	0.60364	-0.184005	-0.883229	0.646557	0.609039	-0.21646	-0.961648	0.681347
Serotonin	0.773923	0.0651488	-0.311234	0.598558	0.964104	-0.0112017	-0.451986	0.526257
Tryptophan	0.681032	0.14771	-0.550776	0.759569	0.857214	0.0498725	-0.447286	0.555105
Norepinephrine	0.405859	0.234587	-0.221722	0.680359	0.646135	0.147796	-0.233457	0.568788
Tyrosine	0.508349	0.207238	-0.410329	0.731802	0.851115	0.0475163	-0.422155	0.522507
Acetylcholine	0.166083	0.597131	0.132267	1.44491	0.223878	0.493303	-0.0856748	1.05877
Histidine	0.160384	0.352416	-0.168829	0.81696	0.260074	0.246608	-0.151924	0.62244
Trimethyllysine	0.113689	0.475913	-0.000776386	1.1009	0.109189	0.459711	0.0341796	0.913601
Adenosine	0.0456954	0.413369	0.00576081	0.791477	0.0494951	0.36727	0.0507779	0.684792
Guanosine	0.188581	0.304374	-0.142577	0.768512	0.165483	0.307972	-0.0963067	0.706313
Inosine	0.583242	0.179279	-0.478489	0.700968	0.193681	0.437069	-0.151432	1.05902
Thymidine	0.0119988	0.715335	0.249059	1.04136	0.130987	0.472194	-0.0440853	0.98226
Uridine	0.0231977	0.483828	0.100423	0.845771	0.0824918	0.353875	-0.00598356	0.729909
Xanthosine	0.30067	0.235375	-0.26867	0.748788	0.192381	0.274395	-0.106974	0.663753
GSSG	0.0566943	0.691601	0.0217227	1.20166	0.188681	0.46497	-0.0293143	0.944315
GSH	0.963704	0.0146277	-0.491602	0.743633	0.675732	-0.127307	-0.721481	0.485737
Aminoadipic acid	0.0172983	0.746592	0.242612	1.1468	0.69933	0.11134	-0.420303	0.651308
Choline	0.0726927	0.410129	-0.0782087	0.772084	0.0674933	0.41859	0.031476	0.788557
Spermidine	0.138486	0.367047	-0.0372277	0.732476	0.349365	0.248455	-0.193206	0.664692
Carnosine	0.0744926	0.414566	-0.0310323	0.859789	0.183182	0.325159	-0.118336	0.761823
3-Methylhistidine	0.120888	0.390573	-0.0375461	0.905655	0.213779	0.31331	-0.139997	0.755902
Spermine	0.0632937	0.405056	0.0485096	0.783835	0.0736926	0.384588	0.0151172	0.704136
Phenylalanine	0.360764	0.269267	-0.320919	0.817495	0.39846	0.222142	-0.209137	0.711226
Lysine	0.10249	0.360208	-0.109733	0.764531	0.222978	0.268731	-0.13281	0.701033
Cysteine	0.442256	-0.977733	-2.33223	0.638443	0.939206	0.0266335	-0.721491	0.657054
Glycine	0.0509949	0.411595	0.0221007	0.757008	0.174583	0.303311	-0.0888065	0.665508
Arginine	0.277772	0.328428	-0.264016	0.779346	0.205679	0.375847	-0.0764337	0.891099
Glutamine	0.20248	0.309211	-0.171082	0.784292	0.419658	0.180295	-0.266695	0.563224
Glutamic acid	0.0344966	0.490478	0.108624	0.864974	0.133887	0.348038	-0.0359393	0.700281
Alanine	0.0205979	0.391843	0.0851656	0.703104	0.157184	0.223371	-0.064789	0.492776
Ornitine	0.0029997	0.607703	0.273444	0.947294	0.10029	0.353441	0.010722	0.688484
beta-Alanine	0.318068	0.280168	-0.193417	0.865652	0.641036	-0.526007	-1.51082	0.527744
Citruline	0.226677	0.271461	-0.192988	0.654136	0.605739	0.112776	-0.271584	0.518228
Creatinine	0.0570943	0.374786	0.0538816	0.779553	0.186981	0.254953	-0.0995025	0.584554
O-phosphoethanolamine	0.0563944	0.467872	0.0620742	0.898948	0.113489	0.375025	-0.020658	0.742315
Pyroglutamic acid	0.880812	0.0533732	-0.53122	0.894497	0.650435	0.210646	-0.658892	1.14673
Taurine	0.175682	0.435291	-0.132385	1.00716	0.145385	0.469721	-0.0526828	0.939215
Asparagine	0.0413959	0.395813	0.0304974	0.74393	0.112389	0.286844	-0.0298916	0.569759
Cystathionine	0.267173	0.239066	-0.171479	0.613222	0.549745	0.150579	-0.313048	0.604712
Isoleucine	0.107189	0.364445	-0.0388578	0.730217	0.242176	0.285952	-0.14772	0.706746
Leucine	0.111889	0.391975	-0.107689	0.784681	0.345865	0.228133	-0.225505	0.695167
Creatine	0.0156984	0.479995	0.187256	0.808387	0.0944906	0.331736	-0.0206659	0.670867
asy-Dimethylarginine	0.165183	0.318689	-0.10694	0.792621	0.366663	0.201234	-0.211714	0.620552
sym-Dimethylarginine	0.211279	0.355662	-0.215691	0.832425	0.128287	0.421424	0.0032002	0.858534
4-Aminobutyric acid	0.0464954	0.406587	0.00606112	0.81709	0.143186	0.290307	-0.0668449	0.619908
N-Acetyl-Asp-Glu	0.169583	0.396214	-0.134746	0.887003	0.19838	0.391882	-0.0894286	0.871528
Succinic acid	0.377562	0.404837	-0.0626791	1.59452	0.976102	0.0122415	-0.76232	0.713152
Lactic acid	0.060194	0.435143	0.0537529	0.832022	0.20268	0.290068	-0.0734548	0.666953
Isopropylmalic acid	0.0812919	0.569611	0.0222703	1.15729	0.10269	0.513061	-0.00689027	0.937914
2-Hydroxyglutaric acid	0.0432957	0.457369	0.145186	0.793227	0.19858	0.304074	-0.0535773	0.675735
Malic acid	0.0522948	0.404441	0.0342877	0.817596	0.124888	0.276711	-0.0192674	0.597949
Putrescine	0.358264	0.204796	-0.239886	0.63543	0.880412	-0.084414	-0.748561	0.524036
Betaine	0.107589	0.433898	-0.0318138	0.992975	0.388861	0.221213	-0.18002	0.607655
Urea	0.0226977	0.515874	0.172172	0.885122	0.19798	0.278776	-0.0900879	0.593604
Allantoin	0.0263974	0.482937	0.131517	0.886362	0.89811	-0.0398947	-0.517929	0.437058
Uric acid	0.725227	0.0996937	-0.499085	0.6135	0.838416	-0.117146	-0.87116	0.628711
4-Hydroxyproline	0.185181	0.363536	-0.177634	0.888689	0.593541	0.153859	-0.392915	0.736273
Anserine	0.119088	0.397984	0.00846029	0.817403	0.164684	0.399353	-0.154926	0.880115
Aspartic acid	0.0494951	0.470274	0.0353553	0.86253	0.10499	0.382709	-0.0107741	0.766786
Methionine	0.447855	0.175379	-0.308504	0.577708	0.50155	0.134143	-0.21691	0.524606
Proline	0.059694	0.43045	0.00350238	0.842592	0.213279	0.283809	-0.147785	0.68909
Serine	0.0473953	0.329129	0.0172206	0.653413	0.210679	0.23673	-0.113076	0.595628
Threonine	0.0493951	0.391741	0.016338	0.758226	0.271973	0.259559	-0.201302	0.682226
Valine	0.0327967	0.417147	0.0144824	0.744224	0.244576	0.250897	-0.142143	0.64613
Anserine2	0.0652935	0.493163	0.0187242	0.974572	0.177582	0.36555	-0.107519	0.819057
Phosphocholine	0.0344966	0.349509	0.0477814	0.714333	0.218178	0.186446	-0.109327	0.453841
Argininosuccinic acid	0.090291	0.446472	-0.0773543	0.879866	0.784722	0.0721613	-0.428815	0.681057
Adenosylmethionine	0.132687	0.268379	-0.0128795	0.641709	0.158684	0.253952	-0.10423	0.557422
Adenosylhomocysteine	0.169383	0.355954	-0.19783	0.789845	0.161684	0.306197	-0.0497094	0.643343
DG_C38:6	0.281672	0.393018	0.0530528	1.19299	0.340766	0.336132	-0.294574	0.915847
DG_C38:5(2)	0.292371	0.399635	-0.250461	1.09759	0.357564	0.362238	-0.332514	0.957806
DG_C38:4(1)	0.264274	0.486384	-0.157158	1.35028	0.313769	0.483455	-0.285582	1.20157
DG_C36:4(3)	0.0521948	1.01107	0.036335	1.7868	0.0878912	0.847903	0.0323093	1.4844
DG_C36:4(1)	0.132187	0.568744	-0.0294256	1.25381	0.405059	0.347202	-0.394298	1.1161
DG_C36:2(2)	0.120488	0.604124	-0.0807729	1.13743	0.272173	0.436949	-0.256535	0.994163
DG_C34:1(1)	0.187581	0.645814	-0.187213	1.49663	0.489051	0.348801	-0.385557	1.05347
DG_C36:1	0.123788	0.649017	-0.114507	1.48526	0.123188	0.612417	-0.0133955	1.22574
Cer_d18:1/24:0	0.805919	0.109762	-0.793334	0.852026	0.608039	0.1524	-0.383972	0.652077
Cer_d18:1/25:0	0.719228	0.151482	-0.682623	0.870492	0.332767	0.353399	-0.206108	0.884756
Cer_d18:0/24:1	0.949105	0.0317022	-1.12309	0.803732	0.693131	-0.182302	-1.18721	0.689579
Cer_d18:1/23:0	0.538046	0.225952	-0.506447	0.882936	0.368163	0.275736	-0.247486	0.714309
Cer_d18:1/24:1	0.308369	0.343554	-0.410692	0.897802	0.126187	0.434031	-0.0733327	0.860835
Cer_d18:1/22:0	0.779422	0.110673	-0.752699	0.929518	0.40236	0.2564	-0.311993	0.783647
Cer_d18:0/20:0	0.775822	0.124845	-0.770338	0.947118	0.431657	-0.231477	-0.824647	0.260034
Cer_d18:1/20:0	0.338466	0.317416	-0.363827	0.91894	0.233977	0.326163	-0.132878	0.747969
Cer_d18:0/18:0	0.235376	0.317488	-0.251763	0.810637	0.105089	0.333688	-0.0204778	0.648324
Cer_d18:1/19:0	0.137286	0.489652	-0.193138	1.1861	0.0705929	0.486892	0.0499651	0.942103
Cer_d18:1/18:0	0.182082	0.356236	-0.22729	0.931982	0.107289	0.316664	-0.00402195	0.64416
Cer_d18:1/17:0	0.0861914	0.539141	-0.160961	1.21815	0.185881	0.336297	-0.108479	0.789309
Cer_d18:1/18:1	0.711129	0.262398	-1.07974	1.95435	0.928407	0.0549074	-1.28834	0.974316
Cer_d18:0/16:0	0.913309	0.0524429	-0.715213	0.8331	0.521048	0.191189	-0.38083	0.781877
Cer_d18:1/16:0	0.571143	0.181514	-0.476382	0.823526	0.353065	0.221863	-0.242613	0.65982
Cer_d18:1/14:0	0.721728	0.113257	-0.499998	0.850468	0.282572	0.215471	-0.10739	0.582061
OEA	0.655934	-0.179742	-1.09699	0.454566	0.561744	0.209567	-0.50039	0.806162
PEA	0.254775	-0.479542	-1.38071	0.224482	0.893811	-0.0532112	-0.806829	0.629463
IS_GlcCer_C12	0.337666	0.320136	-0.386145	0.838736	0.0725927	0.626097	0.044646	1.12212
GlcCer_d18:1/26:0	0.146785	0.565755	-0.218029	1.16473	0.0492951	0.867381	0.199273	1.43681
GlcCer_d18:1/26:1	0.981202	0.0088089	-0.883091	0.648711	0.140986	0.641674	0.0127252	1.13123
GlcCer_d18:0/24:0	0.263474	0.407798	-0.343232	0.940209	0.00849915	1.08025	0.444834	1.63782
GlcCer_d18:1/24:0	0.344566	0.328403	-0.314569	0.868816	0.0611939	0.708636	0.184116	1.22863
GlcCer_d18:0/24:1	0.160384	0.505192	-0.171087	1.04721	0.0590941	0.714548	0.177049	1.18969
GlcCer_d18:1/23:0	0.317768	0.336242	-0.358954	0.87621	0.0738926	0.652761	0.111491	1.1378
GlcCer_d18:1/24:1	0.227177	0.422437	-0.236366	0.919514	0.0512949	0.720843	0.194662	1.20995
GlcCer_d18:1/22:0	0.364464	0.301865	-0.386552	0.886038	0.0694931	0.647313	0.154727	1.0822
GlcCer_d18:0/22:0	0.564844	0.323463	-0.663632	1.07881	0.156984	0.871685	-0.0194271	1.77572
GlcCer_d18:1/20:0	0.349765	0.303986	-0.334432	0.814055	0.0527947	0.660957	0.199599	1.10571
GlcCer_d18:1/18:0	0.222178	0.340668	-0.218527	0.782802	0.0449955	0.608704	0.164955	0.987358
GlcCer_d18:0/18:0	0.316668	0.453518	-0.34344	1.04467	0.169383	0.711437	-0.0679794	1.31907
GlcCer_d18:1/18:1	0.346765	0.280196	-0.315978	0.680473	0.10239	0.532182	0.0511783	0.9961
GlcCer_d18:0/16:0	0.385461	0.287617	-0.310005	0.849655	0.0181982	0.894886	0.353506	1.45428
GlcCer_d18:1/16:0	0.271773	0.306892	-0.258035	0.755779	0.142986	0.471117	-0.0544742	1.01946
PG_C34:1	0.693931	0.125619	-0.514795	0.693103	0.134287	0.498758	-0.0402523	0.946191
PE_C40:7e	0.110389	0.426803	-0.0656283	0.906074	0.0964904	0.42554	0.0263139	0.792853
PE_C40:6e	0.236976	0.345247	-0.185063	0.948767	0.170783	0.398527	-0.0906241	0.863957
PE_C40:5e	0.0630937	1.09457	-0.00402102	2.07122	0.742926	0.129326	-0.58099	0.717883
PE_C38:7e	0.140186	0.359699	-0.0575062	0.862848	0.0754925	0.404063	0.0141829	0.751986
PE_C38:6e	0.123588	0.384913	-0.0727469	0.889365	0.10259	0.38078	-0.0365475	0.753995
PE_C38:5e	0.059894	1.16997	0.367226	2.79309	0.154385	0.776567	-0.215466	1.73992
PE_C38:4e	0.10499	0.434682	-0.0355065	0.98304	0.0743926	0.427483	0.0117033	0.798844
PE_C36:5e	0.0222978	0.604738	0.189925	1.09892	0.171583	0.360368	-0.117589	0.804958
PE_C36:4e	0.243376	0.34656	-0.261107	0.959072	0.143586	0.388496	-0.053832	0.794215
PE_C36:3e	0.307969	0.33885	-0.253797	0.8816	0.0935906	0.56517	0.0416635	1.02109
PE_C36:2e	0.134987	0.79981	-0.218044	1.53517	0.248975	0.568789	-0.179736	1.29874
PE_C34:3e	0.0122988	1.17572	0.27353	2.05998	0.00419958	1.70819	0.832429	2.67998
PE_C34:2e	0.129787	0.446641	-0.100069	0.938988	0.0384962	0.632391	0.210674	1.01997
PE_C34:1e	0.194281	0.375948	-0.136901	0.881062	0.115588	0.421061	0.0149915	0.821961
PE_C40:7	0.0641936	0.456505	0.0319711	0.921222	0.0665933	0.439981	0.0344677	0.82575
PE_C40:6	0.0727927	0.507678	-0.0116791	1.05916	0.079892	0.480574	0.0423322	0.893912
PE_C40:5	0.0955904	0.465468	-0.00156468	1.00051	0.0668933	0.484701	0.0527273	0.864172
PE_C38:6	0.059894	0.475496	0.0538604	0.977884	0.0850915	0.423027	0.0131756	0.785279
PE_C38:5	0.0838916	0.42798	-0.00461242	0.925113	0.0707929	0.421229	0.0548294	0.776171
PE_C38:4	0.133187	0.426141	-0.0892492	0.986399	0.0924908	0.458924	-0.00221799	0.831374
PE_C38:3	0.122988	0.444847	-0.0428402	0.992025	0.0619938	0.514809	0.104907	0.919179
PE_C36:5	0.226777	0.31179	-0.191425	0.912056	0.0683932	0.569157	0.0287092	1.21534
PE_C36:4	0.0837916	0.414998	-0.036453	0.892326	0.0835916	0.408724	0.0147882	0.79005
PE_C36:3	0.29697	0.740392	-0.194016	2.42738	0.146685	1.12613	-0.181268	2.69628
PE_C36:2	0.0978902	0.523968	0.0219127	1.01686	0.0865913	0.536351	0.0931104	0.964485
PE_C36:1	0.141386	0.443744	-0.133317	0.941059	0.0525947	0.627443	0.172763	1.02731
PE_C34:3	0.0158984	0.969041	0.373064	1.75123	0.532147	0.281278	-0.383625	1.04612
PE_C34:2	0.371263	0.317162	-0.343931	0.902116	0.160384	0.577263	-0.129251	1.2421
PE_C34:1	0.0632937	0.538189	-0.00672953	1.02479	0.0667933	0.533673	0.102402	0.924522
PE_C32:1	0.338966	-0.541552	-1.86571	0.323662	0.69913	-0.253493	-1.53311	0.884357
PE_C34:0	0.249475	0.341492	-0.196835	0.849045	0.0756924	0.590765	0.078891	1.22841
IS_PE_C31-1	0.806019	0.131952	-0.981393	1.60308	0.313169	0.547014	-0.332993	1.32051
PC_C36:6e	0.107789	0.42481	-0.0367379	0.904158	0.0658934	0.447677	0.0740622	0.782841
PC_C36:2e	0.0464954	0.663892	0.121347	1.33383	0.688631	0.179338	-0.587076	1.09675
PC_C34:4e	0.889111	-0.0547126	-1.00282	0.56347	0.883312	-0.0644965	-0.960699	0.804548
PC_C32:2e	0.232477	0.793422	-0.34566	1.4604	0.857114	-0.103578	-1.18097	0.99289
PC_C32:1e	0.148185	0.602214	-0.0581395	1.3417	0.135786	0.623402	0.0285936	1.19684
PC_C32:0e	0.189581	1.31136	-0.0766827	2.2875	0.451355	0.664105	-0.849496	2.00338
PC_C30:0e	0.10429	0.380331	-0.0673385	0.939458	0.0320968	0.41982	0.114661	0.72174
PC_C38:0	0.125787	0.349477	-0.104081	0.860966	0.079892	0.353755	0.0675641	0.656432
PC_C40:7	0.0706929	0.462746	0.0755174	0.933184	0.160484	0.375953	-0.022704	0.744067
PC_C40:6	0.0911909	0.481535	0.0596401	0.986025	0.233177	0.3592	-0.101867	0.790417
PC_C40:4	0.161084	0.351537	-0.140574	0.843243	0.20398	0.294969	-0.094988	0.647694
PC_C40:0	0.149585	0.329327	-0.0916146	0.749383	0.0847915	0.375414	0.0374073	0.73037
PC_C40:5	0.0818918	0.433404	0.0209732	0.890881	0.162184	0.335897	-0.0297358	0.667891
PC_C40:3	0.0282972	0.428429	0.0789734	0.793629	0.0135986	0.496323	0.205017	0.787461
PC_C40:2	0.429457	0.312905	-0.401963	0.923301	0.187281	0.531296	-0.0638232	1.07207
PC_C38:4	0.10219	0.352972	-0.0153315	0.812531	0.142486	0.300532	-0.0428957	0.623675
PC_C40:1	0.232877	0.484017	-0.260752	1.0555	0.127887	0.655	0.059354	1.18624
PC_C39:6	0.169983	0.419333	-0.114444	1.07742	0.173883	0.372807	-0.0812312	0.784907
PC_C38:7	0.152285	0.465863	-0.0620176	1.15917	0.0332967	0.907592	0.239235	1.83238
PC_C38:6	0.0523948	0.469647	0.098149	0.925626	0.162484	0.357928	-0.0292841	0.74913
PC_C38:5	0.0854915	0.3584	0.0168702	0.801553	0.133987	0.297314	-0.0480771	0.618586
PC_C38:3	0.0832917	0.391858	-0.0328003	0.844612	0.115988	0.329456	-0.0128086	0.667356
PC_C38:1	0.374963	0.349717	-0.323148	0.939662	0.258574	0.466992	-0.231233	0.968715
PC_C38:2	0.161884	0.46147	-0.0772497	0.998839	0.135886	0.498298	0.0298363	0.946199
PC_C37:6	0.0117988	0.404567	0.0913167	0.775114	0.059994	0.257075	0.0122084	0.507532
PC_C37:5	0.285171	0.290496	-0.207963	0.861939	0.928907	-0.0387086	-0.678989	0.588019
PC_C37:4	0.125187	0.33369	-0.0736999	0.815703	0.215378	0.249895	-0.147779	0.595897
PC_C36:6	0.60164	0.222811	-0.667271	0.683929	0.466853	0.326326	-0.487215	0.98908
PC_C36:5	0.184082	0.282344	-0.116175	0.768433	0.10259	0.443047	-0.07848	1.05456
PC_C36:0	0.122288	0.404825	-0.0638755	0.903485	0.0763924	0.465903	0.0611613	0.818831
PC_C36:4	0.0888911	0.355926	0.0196583	0.817393	0.10319	0.331482	-0.0397671	0.675038
PC_C36:1	0.117288	0.412709	-0.0372423	0.878733	0.0869913	0.45665	0.0156799	0.850802
PC_C36:2	0.0908909	0.414274	0.0185182	0.880809	0.0844916	0.415507	0.0213404	0.77354
PC_C36:3	0.431857	0.409513	-0.298801	1.07747	0.706329	0.251632	-0.443788	0.902688
PC_C34:1	0.10099	0.435978	-0.0288338	0.985367	0.0859914	0.445434	0.0467805	0.819625
PC_C35:5	0.293771	0.241239	-0.216322	0.748117	0.389961	0.181831	-0.191601	0.548549
PC_C35:4	0.285771	0.336873	-0.325291	0.877436	0.682932	0.151067	-0.568377	0.798372
PC_C35:3	0.30207	0.354543	-0.260215	0.932164	0.110389	0.5362	0.0200342	1.02214
PC_C35:1	0.143386	0.413492	-0.10874	0.959338	0.0954905	0.477466	0.0324313	0.876525
PC_C35:0	0.313969	0.470441	-0.35673	1.48324	0.29837	0.513694	-0.282118	1.33109
PC_C34:0	0.0852915	0.437457	-0.0174105	0.881478	0.0581942	0.460877	0.0555205	0.784046
PC_C34:2	0.151485	0.342674	-0.0870779	0.771891	0.135186	0.350974	-0.0576946	0.709832
PC_C34:5	0.0320968	0.890298	0.170654	1.79303	0.0593941	0.694334	0.101138	1.23413
PC_C34:4	0.719328	0.15463	-0.517333	1.35343	0.658534	0.1989	-0.639375	1.13927
PC_C34:3	0.626037	-0.261785	-1.17554	1.15923	0.873013	-0.142725	-1.26189	1.18898
PC_C33:3	0.111089	-0.849724	-1.76078	0.26304	0.670633	0.223921	-0.711062	1.27135
PC_C33:2	0.608439	0.162649	-0.459431	0.665701	0.307969	0.338651	-0.238453	0.795286
PC_C33:1	0.119888	0.362162	-0.0697114	0.802049	0.0825917	0.397835	0.0441514	0.735785
PC_C33:0	0.948905	0.0530594	-0.94268	1.03058	0.916008	0.0533503	-0.709259	0.81147
PC_C32:1	0.117688	0.345418	-0.00297626	0.750876	0.144886	0.338076	-0.0653957	0.700453
PC_C32:0	0.059594	0.453112	0.0282339	0.913608	0.0661934	0.419684	0.0466185	0.774807
PC_C32:2	0.0834917	1.14582	0.203374	2.17792	0.445655	0.452578	-0.611683	1.49714
AC_C18	0.667033	0.104264	-0.376183	0.536311	0.239676	0.283294	-0.138744	0.716074
AC_C18:1	0.593841	0.121171	-0.325024	0.478199	0.352065	0.246474	-0.19301	0.732938
AC_C18:2	0.506849	0.157776	-0.1875	0.643109	0.828317	0.067564	-0.500036	0.692056
AC_C16	0.573943	0.162949	-0.298398	0.562432	0.49765	0.2085	-0.248709	0.662217
AC_C16:1	0.872613	0.0458696	-0.504282	0.501022	0.331267	0.421227	-0.371562	1.35487
PC_C30:0	0.0791921	0.321809	-0.00117016	0.660396	0.0630937	0.356564	0.0322923	0.667158
PC_C28:0	0.623738	-0.255034	-1.51664	0.576477	0.920908	-0.0542908	-1.12255	0.846713
AC_C14:1	0.254475	-0.851242	-1.94614	1.09713	0.80252	-0.215236	-1.60561	1.73803
AC_C14	0.751825	0.0660956	-0.330013	0.443895	0.486651	0.170133	-0.251265	0.584514
AC_C12	0.694131	0.21066	-0.685257	1.49592	0.659034	0.231347	-0.725027	1.21691
Sphingosine(d18:1)	0.133487	0.343569	-0.0858495	0.668182	0.132887	0.352748	-0.0188341	0.730537
Sphinganine (d18:0)	0.0839916	0.383768	-0.0454268	0.677643	0.164484	0.299267	-0.0597316	0.637567
DHC_18:0	0.165683	0.384331	-0.178852	0.820719	0.121488	0.393998	-0.0232814	0.779257
AC_C18:1-OH	0.69923	0.136199	-0.648001	0.710654	0.275472	0.388081	-0.234142	0.975719
AC_C18-OH	0.815318	0.0798959	-0.60914	0.648339	0.342966	0.363686	-0.289183	1.16911
AC_C16-OH	0.774723	0.0673013	-0.469443	0.52197	0.215578	0.305829	-0.112803	0.734446
SM_C32:0	0.658934	0.115964	-0.403043	0.582615	0.353165	0.263631	-0.243684	0.733788
SM_C33:0	0.70403	0.17794	-0.807192	1.06325	0.59524	0.241074	-0.538013	1.06146
SM_C34:0	0.472053	0.173455	-0.317141	0.673868	0.338766	0.234196	-0.181106	0.636665
SM_C35:1	0.420558	0.339633	-0.470044	1.09873	0.425557	0.35097	-0.419716	1.01377
SM_C35:0	0.206379	0.264225	-0.121711	0.713022	0.149185	0.290721	-0.0883081	0.673932
SM_C36:2	0.907309	-0.0498988	-0.721012	0.977481	0.235576	0.604144	-0.236539	1.35697
SM_C36:1	0.175882	0.292273	-0.0905207	0.758756	0.143186	0.328483	-0.0756568	0.724063
SM_C36:0	0.107489	0.367502	-0.0281014	0.794767	0.0792921	0.389142	0.00463798	0.751863
SM_C37:1	0.233277	0.33602	-0.145839	0.887879	0.548145	0.172488	-0.3829	0.654167
SM_C38:1	0.155584	0.380602	-0.0672899	0.833115	0.185981	0.364703	-0.0928878	0.832652
SM_C38:0	0.0735926	0.518348	0.0196838	0.954618	0.110689	0.465712	0.00603934	0.89408
SM_C39:1	0.853015	-0.0794156	-0.945263	0.851241	0.918808	-0.0440681	-0.796009	0.801862
SM_C40:2	0.576642	0.281907	-0.600719	1.53944	0.615938	0.216646	-0.477797	0.789052
SM_C40:1	0.264174	0.368469	-0.260174	0.87596	0.0915908	0.541638	0.0564584	0.958232
SM_C40:0	0.228977	0.375745	-0.241032	0.903676	0.115588	0.496581	0.0410755	0.935392
SM_C42:3	0.030497	0.682536	0.0414487	1.34853	0.0573943	0.445561	0.0918612	0.774824
SM_C41:1	0.150985	0.516347	-0.0926674	1.01427	0.132887	0.572482	-0.00467038	1.02316
SM_C41:0	0.189781	0.403891	-0.183404	0.959744	0.0722928	0.541256	0.0523941	0.9523
SM_C42:2	0.194581	0.405669	-0.113877	0.877802	0.176382	0.44274	-0.0378358	0.876675
SM_C42:1	0.190881	0.452463	-0.163728	0.897939	0.0873913	0.618411	0.113874	1.06873
SM_C34:1	0.652035	0.126661	-0.375323	0.69898	0.435756	0.239753	-0.339181	0.765239
SM_C43:1	0.230877	0.473463	-0.261306	0.927241	0.0984902	0.719112	0.0513127	1.24025
SM_C42:0	0.194181	0.448471	-0.155556	0.964866	0.116288	0.581096	0.0193637	1.06201
SM_C44:1	0.815218	-0.0938749	-0.914141	0.669369	0.568643	0.254456	-0.531718	0.946299
PS_C36:1	0.561144	0.193162	-0.53613	0.783166	0.0824918	0.543136	0.0708186	1.01725
PS_C36:2	0.0917908	0.52125	-0.0798008	0.99953	0.0515948	0.595805	0.148441	0.956095
PS_C38:3	0.319168	0.375208	-0.362935	1.08553	0.0444956	0.703888	0.180023	1.13307
PS_C38:4	0.411459	0.249813	-0.385689	0.75536	0.0235976	0.727444	0.267146	1.16988
PS_C38:5	0.332467	0.384373	-0.316979	1.03684	0.265573	0.459013	-0.20743	1.03122
PS_C40:5	0.361464	0.341325	-0.419634	0.993132	0.0890911	0.601477	0.0414695	1.0681
PS_C40:6	0.30157	0.393637	-0.328186	1.10437	0.125787	0.559975	-0.00459636	1.07896
PI_C36:4	0.131387	0.433928	-0.104978	0.975024	0.129487	0.399901	-0.0496906	0.784597
PI_C38:3	0.888611	0.0610524	-0.858035	0.911812	0.50495	0.224874	-0.433052	0.703264
PI_C38:4	0.547645	0.193553	-0.450981	0.74144	0.116988	0.395899	-0.0138593	0.779702
PI_C38:5	0.188281	0.385326	-0.196217	0.902716	0.0569943	0.485128	0.126045	0.855606
PI_C38:6	0.137886	0.691242	-0.237577	1.62653	0.667633	0.168994	-0.558566	0.979072
LysoPE_C16:0	0.174083	0.344894	-0.0850695	0.774074	0.362664	0.258138	-0.221219	0.686836
LysoPE_C18:0	0.20388	0.270952	-0.074164	0.638452	0.253075	0.274378	-0.149384	0.657901
LysoPE_C18:1	0.253875	0.400259	-0.147832	0.88417	0.119588	0.565075	0.0193776	1.10357
LysoPE_C20:4	0.0931907	0.532954	-0.00513208	1.02836	0.184182	0.471197	-0.0842283	1.01319
LysoPE_C22:6	0.117688	0.503578	-0.0123837	1.01054	0.113789	0.527173	-0.0125798	1.06079
LysoPC_C16:1	0.79742	0.0723207	-0.556389	0.609243	0.906209	0.0468287	-0.654556	0.89242
LysoPC_C16:0	0.372863	0.166778	-0.205438	0.510715	0.616438	0.121416	-0.301524	0.618035
LysoPC_C22:6	0.0454955	0.485156	0.0323451	0.919259	0.128387	0.374448	-0.0336957	0.774928
LysoPC_C18:2	0.240976	0.367124	-0.155501	0.980837	0.611139	0.148705	-0.509417	0.756996
LysoPC_C18:1	0.20018	0.27607	-0.0765141	0.623345	0.331567	0.23465	-0.184867	0.66269
LysoPC_C22:0	0.846415	0.0667483	-0.553669	0.740256	0.90001	0.0509897	-0.690264	0.766705
LysoPC_C20:4	0.319668	0.272451	-0.209546	0.719864	0.329067	0.288325	-0.189342	0.792681
LysoPC_C20:3	0.545745	0.255442	-0.593856	1.01055	0.619038	0.188547	-0.4782	0.844136
LysoPC_C18:0	0.354665	0.202601	-0.22692	0.587113	0.30487	0.240504	-0.198278	0.629474
LysoPC_C20:1	0.422958	0.427268	-0.473317	1.03383	0.724528	0.194094	-0.677547	0.904773
LysoPC_C24:0	0.769523	0.0971195	-0.536426	0.840266	0.0564944	0.689273	0.166657	1.16977

## Sheet: Wake-sampling
	DS/CO				DS/IS
Compound Name	P-value	Ratio (log2)	95%CI (-)	95%CI (+)	P-value	Ratio (log2)	95%CI (-)	95%CI (+)
Pyruvic acid-methyloxime-TMS	0.377962	-0.298769	-0.833384	0.340097	0.946805	0.0217959	-0.576811	0.882156
Lactic acid-2TMS	0.640636	0.101234	-0.338703	0.444393	0.323868	0.268152	-0.204629	0.737613
Alanine-2TMS	0.861514	-0.0598767	-0.633173	0.720836	0.882712	-0.0400436	-0.632003	0.398466
3-Hydroxybutyric acid-2TMS	0.628037	0.145321	-0.419968	0.62442	0.225977	0.447076	-0.269991	1.12746
2-Hydroxyisovaleric acid-2TMS	0.507049	0.168552	-0.313854	0.583688	0.212079	0.361642	-0.126702	0.88257
2-Aminobutyric acid-2TMS	0.421558	0.226002	-0.318553	0.682602	0.187581	0.42658	-0.15062	1.03205
3-Hydroxyisovaleric acid-2TMS	0.621638	0.189185	-0.46833	0.789774	0.344766	0.399997	-0.323833	1.13987
Valine-2TMS	0.49635	0.205034	-0.335784	0.739625	0.176982	0.484151	-0.0863241	1.03658
Urea-2TMS	0.9952	0.00144478	-0.58305	0.520789	0.652035	0.152041	-0.489902	0.693281
2-Hydroxyisocaproic acid-2TMS	0.9997	-0.00021169	-0.932469	1.02091	0.437356	0.459403	-0.294023	1.27575
Octanoic acid-TMS	0.243276	0.368082	-0.180925	0.864827	0.292671	0.383413	-0.193466	1.01936
Glycerol-3TMS	0.491051	0.191612	-0.308907	0.674558	0.165983	0.421627	-0.0918637	0.985807
Leucine-2TMS	0.371363	0.317066	-0.35204	1.08852	0.136786	0.534354	-0.0842593	1.18863
Phosphoric acid-3TMS	0.965503	0.00941142	-0.393707	0.450882	0.470453	0.199873	-0.319382	0.736931
2-Aminoethanol-3TMS	0.935506	-0.0198403	-0.531326	0.489609	0.858114	0.0546106	-0.529298	0.68917
Isoleucine-2TMS	0.850515	0.0466774	-0.377341	0.577411	0.423558	0.234517	-0.305551	0.844896
Succinic acid-2TMS	0.407659	-0.27545	-1.0169	0.277132	0.394061	-0.309172	-0.921444	0.424399
Proline-2TMS	0.920008	0.0402357	-0.734218	0.843088	0.709429	0.146879	-0.68478	0.817256
Glycine-3TMS	0.815618	0.0539436	-0.392367	0.49629	0.274373	0.299534	-0.186207	0.780796
Glyceric acid-3TMS	0.312169	0.248606	-0.235521	0.708391	0.959604	0.0296187	-0.949979	1.27038
Fumaric acid-2TMS	0.963204	0.0136294	-0.5269	0.562138	0.274973	0.330063	-0.218356	0.829856
Uracil-2TMS	0.749625	0.0854092	-0.419677	0.607732	0.220378	0.396675	-0.140607	0.986763
Serine-3TMS	0.833217	0.0606728	-0.499452	0.562717	0.355864	0.283414	-0.310222	0.842363
Threonine-3TMS	0.677132	-0.1112	-0.671251	0.408401	0.50485	0.199616	-0.360927	0.766405
beta-Alanine-3TMS(3-Aminopropanoic acid)	0.649135	-0.105155	-0.536524	0.329551	0.39926	0.218149	-0.259552	0.690307
Decanoic acid-TMS	0.245075	0.427947	-0.189538	1.01725	0.107589	0.63038	-0.0103747	1.28995
Malic acid-3TMS	0.789521	0.0680204	-0.413705	0.550747	0.40066	0.251551	-0.297069	0.785993
Nicotinamide-TMS(Niacinamide)	0.754225	-0.0695185	-0.469336	0.435993	0.366363	0.275146	-0.254909	0.976704
Aspartic acid-3TMS	0.763424	0.0719048	-0.397717	0.527525	0.313569	0.273671	-0.219469	0.787172
meso-Erythritol-4TMS	0.525947	0.200687	-0.432458	0.519784	0.273073	0.316934	-0.204567	0.848246
Methionine-2TMS	0.359764	-0.22304	-0.749526	0.248778	0.838016	0.0553272	-0.477377	0.564396
4-Hydroxyproline-3TMS	0.913709	0.0352359	-0.565069	0.760555	0.551545	0.25364	-0.564453	1.24081
5-Oxoproline-2TMS	0.651335	0.10625	-0.321583	0.565773	0.256974	0.324316	-0.171441	0.844117
Cytosine-2TMS	0.664034	-0.156136	-0.960789	0.35776	0.622038	0.180086	-0.545937	0.957053
4-Aminobutyric acid-3TMS	0.892211	0.0349451	-0.430385	0.550646	0.249875	0.33207	-0.145761	0.795746
Threonic acid-4TMS	0.937706	-0.0307671	-0.867939	0.647551	0.394761	-0.593677	-1.55858	0.739836
Cysteine-3TMS	0.893511	0.0422045	-0.643915	0.643599	0.0587941	0.710252	0.107046	1.3945
2-Hydroxyglutaric acid-3TMS	0.365963	0.193335	-0.217855	0.615601	0.353765	0.255385	-0.244039	0.770525
Creatinine-3TMS	0.653935	-0.12964	-0.781383	0.449677	0.90281	-0.0432238	-0.680192	0.606069
Glutamic acid-3TMS	0.756924	0.0735029	-0.428709	0.481047	0.562344	0.161307	-0.370486	0.662305
Hypotaurine-3TMS	0.545545	-0.24	-0.932038	0.550444	0.137086	0.560319	-0.044203	1.14581
Asparagine-4TMS	0.211779	0.534673	-0.240727	1.22721	0.709029	0.202052	-0.693593	1.48825
Lauric acid-TMS	0.59984	0.246382	-0.404897	0.898001	0.308269	0.441838	-0.200055	1.14868
Phenylalanine-2TMS	0.279372	0.391584	-0.221698	0.924313	0.141486	0.610591	-0.0306146	1.23568
N-Acetylaspartic acid-2TMS	0.931507	0.0170956	-0.368703	0.413761	0.515348	0.154783	-0.292134	0.583977
Asparagine-3TMS	0.660734	0.118534	-0.406811	0.587596	0.324468	0.32856	-0.269891	0.939239
2-Aminoethanesulfonic acid-3TMS(Taurine)	0.877212	-0.044214	-0.602362	0.507413	0.693331	0.120047	-0.476922	0.711967
2-Aminoadipic acid-3TMS	0.163584	-0.373265	-0.919476	0.0878731	0.565843	-0.190854	-0.7732	0.460732
Glutamine-4TMS	0.59894	-0.103787	-0.508685	0.318005	0.722228	-0.0967107	-0.586539	0.436507
Phosphogycerol-4TMS	0.127787	-0.287797	-0.64109	0.0752997	0.558544	-0.16492	-0.641048	0.32135
Putrescine-4TMS	0.29937	-0.366607	-1.01632	0.228351	0.918108	0.0522447	-0.715932	0.923087
Glutamine-3TMS	0.267173	0.535648	-0.417234	1.18353	0.274573	0.59783	-0.364548	1.36469
O-Phosphoethanolamine-4TMS	0.941506	-0.0170673	-0.455278	0.416036	0.492951	0.184423	-0.271402	0.658828
Citrulline-4TMS	0.929107	-0.0184366	-0.407609	0.47958	0.19818	0.329172	-0.119214	0.851429
Hypoxanthine-2TMS	0.735526	0.0779553	-0.360908	0.563976	0.221278	0.336632	-0.158172	0.87997
Myristic acid-TMS	0.283872	0.272128	-0.169621	0.709505	0.118488	0.467608	-0.0444438	0.94812
Adenine-2TMS	0.976902	0.00690154	-0.40006	0.420305	0.589641	0.157841	-0.369294	0.673178
Lysine-4TMS	0.768823	0.067741	-0.423305	0.461019	0.520048	0.173884	-0.323428	0.693007
Ascorbic acid-4TMS	0.811319	-0.116889	-0.986904	1.17153	0.825317	0.127284	-0.938404	1.33455
Pantothenate-3TMS	0.911709	-0.0352047	-0.747316	0.711119	0.570843	0.218614	-0.363362	0.80939
Palmitoleic acid-TMS	0.588041	0.115455	-0.364992	0.514792	0.465253	0.232692	-0.356145	0.895384
Xanthine-3TMS	0.676932	-0.120088	-0.767522	0.377384	0.582742	0.19028	-0.503512	0.789768
Palmitic acid TMS	0.537646	0.140368	-0.325197	0.60889	0.215078	0.343204	-0.175017	0.838428
scyllo-Inositol-6TMS	0.193581	-0.258837	-0.53253	0.160941	0.880012	-0.0323571	-0.41867	0.369411
myo-Inositol-6TMS	0.271273	-0.20719	-0.570254	0.180631	0.89631	0.0274198	-0.365281	0.444659
Norepinephrine-5TMS	0.732327	-0.0888301	-0.577323	0.470029	0.923208	0.0305911	-0.556866	0.596811
Linoleic acid-TMS	0.440956	0.180103	-0.255072	0.637462	0.174983	0.403524	-0.137878	0.936109
Oleic acid-TMS	0.750725	0.0662447	-0.355077	0.440617	0.436256	0.208863	-0.263937	0.746655
Stearic acid-TMS	0.546845	0.157456	-0.378862	0.600844	0.306969	0.322818	-0.253118	0.90082
Spermidine-nTMS	0.960804	0.0105532	-0.391948	0.419408	0.611139	0.12708	-0.333754	0.603837
Eicosapentaenoic acid-TMS	0.815418	0.0598449	-0.425498	0.480392	0.363664	0.286943	-0.273613	0.844305
Oleamide-TMS	0.561244	0.194269	-0.448903	0.713356	0.161184	0.513209	-0.0856199	1.12447
Uridine-4TMS	0.861014	0.0414749	-0.356217	0.591712	0.750425	0.0783504	-0.403553	0.556016
Adenosine-4TMS	0.830517	0.0558427	-0.466144	0.574842	0.330767	0.288644	-0.265513	0.854276
Nicotinamide	0.715828	-0.0904011	-0.531806	0.435459	0.612739	0.133231	-0.350777	0.652888
Kynurenine	0.564944	0.266065	-0.581349	1.17376	0.287871	0.455272	-0.244111	1.12309
Indoleacetate	0.60164	0.28371	-0.668457	0.934635	0.675732	0.23339	-0.636507	1.08584
5-HIAA	0.366163	-0.34471	-1.04976	0.483746	0.820018	0.0999233	-0.730571	1.02439
Serotonin	0.09989	-0.544753	-1.10694	0.0363173	0.522048	-0.214794	-0.789125	0.427905
Tryptophan	0.413359	0.314771	-0.398224	0.940506	0.154785	0.645027	-0.0699701	1.24843
Norepinephrine	0.588741	-0.148703	-0.724036	0.447778	0.772623	-0.0936717	-0.704829	0.488301
Tyrosine	0.315168	0.460874	-0.345192	1.12431	0.148785	0.75656	-0.0101817	1.39422
Acetylcholine	0.417858	0.24289	-0.34632	0.800217	0.181782	0.436905	-0.196564	0.970469
Histidine	0.368763	0.330287	-0.328266	0.887622	0.116388	0.675987	0.0282135	1.33921
Trimethyllysine	0.657634	0.132498	-0.497008	0.682458	0.338266	0.319243	-0.30264	0.802295
Adenosine	0.90431	0.0329728	-0.538465	0.517788	0.379162	0.25774	-0.251539	0.777481
Guanosine	0.967703	0.00958601	-0.419172	0.442929	0.254175	0.309237	-0.176198	0.797538
Inosine	0.827817	0.0551754	-0.403645	0.567865	0.241576	0.356148	-0.194642	0.932209
Thymidine	0.50365	0.273348	-0.304569	0.882884	0.522148	0.274854	-0.391537	0.965675
Uridine	0.953305	-0.0114875	-0.456718	0.385013	0.372063	0.252264	-0.244244	0.760559
Xanthosine	0.79522	-0.0620598	-0.554818	0.393865	0.341566	0.252775	-0.218036	0.787537
GSSG	0.670633	0.114967	-0.507466	0.6182	0.523748	0.202064	-0.404738	0.729762
GSH	0.249575	-0.335128	-0.901936	0.243284	0.872513	-0.0480152	-0.599286	0.495269
Aminoadipic acid	0.111089	-0.423913	-0.941927	0.00686159	0.576442	-0.164037	-0.706779	0.402491
Choline	0.659334	0.102898	-0.359786	0.49993	0.175682	0.377623	-0.148437	0.894221
Spermidine	0.919408	0.0244023	-0.418863	0.41263	0.317168	0.27714	-0.205221	0.754878
Carnosine	0.668833	0.128743	-0.419205	0.666446	0.220478	0.44373	-0.148054	1.03662
3-Methylhistidine	0.761824	0.14247	-0.51183	0.713587	0.456654	0.346003	-0.349583	1.00279
Spermine	0.663634	-0.120478	-0.657439	0.319802	0.853715	0.060816	-0.496076	0.700333
Phenylalanine	0.542946	0.199397	-0.448987	0.790106	0.317968	0.40215	-0.310927	1.07014
Lysine	0.79732	0.0621556	-0.461099	0.514778	0.408559	0.235079	-0.312318	0.788362
Cysteine	0.536546	-0.392787	-1.39824	0.690524	0.545845	0.26936	-0.622761	1.05161
Glycine	0.953805	-0.0127815	-0.450022	0.409939	0.231377	0.313853	-0.191469	0.789295
Arginine	0.986301	0.00449547	-0.51468	0.497496	0.239076	0.355128	-0.19292	0.931141
Glutamine	0.352665	0.356363	-0.349435	0.843368	0.217578	0.534677	-0.111828	1.16246
Glutamic acid	0.905409	0.0266827	-0.439199	0.376149	0.444556	0.20178	-0.301358	0.675068
Alanine	0.991901	0.00228368	-0.431048	0.376296	0.479752	0.186155	-0.289804	0.63349
Ornitine	0.551245	0.131476	-0.263059	0.507525	0.129487	0.407757	-0.0947633	0.919585
beta-Alanine	0.864714	0.0409127	-0.486969	0.466623	0.060494	0.584037	0.040826	1.1279
Citruline	0.947805	-0.0138875	-0.4598	0.382925	0.385061	0.221533	-0.252707	0.675975
Creatinine	0.790821	-0.0457794	-0.405882	0.275766	0.689831	0.0865737	-0.294831	0.50423
O-phosphoethanolamine	0.709529	-0.0787432	-0.539846	0.333749	0.530947	0.151038	-0.290597	0.606883
Pyroglutamic acid	0.983102	-0.00841214	-0.715222	0.723157	0.236976	0.40272	-0.26424	1.02813
Taurine	0.933907	0.0211174	-0.491444	0.486504	0.421658	0.233029	-0.292164	0.708186
Asparagine	0.9975	0.00078538	-0.446087	0.416379	0.465753	0.193064	-0.251695	0.654323
Cystathionine	0.786121	0.0798811	-0.505563	0.587325	0.30017	0.367621	-0.255802	1.05993
Isoleucine	0.990201	-0.00299871	-0.503288	0.454617	0.479152	0.205901	-0.290095	0.737298
Leucine	0.780422	0.0824961	-0.500268	0.690209	0.327567	0.316774	-0.2448	0.889233
Creatine	0.910009	-0.0251879	-0.471463	0.407351	0.452355	0.192901	-0.258104	0.67222
asy-Dimethylarginine	0.805519	0.0631353	-0.498349	0.542638	0.150485	0.44542	-0.0718047	0.960159
sym-Dimethylarginine	0.494951	-0.199177	-0.785443	0.333163	0.713529	0.129035	-0.558571	0.802205
4-Aminobutyric acid	0.964304	0.00964611	-0.410604	0.423139	0.284172	0.295289	-0.184643	0.760031
N-Acetyl-Asp-Glu	0.747325	0.0844489	-0.443435	0.546905	0.334667	0.295709	-0.258842	0.835476
Succinic acid	0.249075	-0.517362	-1.37976	0.213596	0.190181	-0.593308	-1.36478	0.315833
Lactic acid	0.626637	0.115698	-0.372993	0.505404	0.236476	0.327178	-0.165701	0.812728
Isopropylmalic acid	0.574943	0.167785	-0.422225	0.618636	0.207879	0.412633	-0.164879	0.972801
2-Hydroxyglutaric acid	0.914009	0.0200186	-0.322042	0.39285	0.376062	0.203791	-0.177144	0.621082
Malic acid	0.808119	0.065895	-0.467802	0.560586	0.322668	0.308409	-0.229174	0.871227
Putrescine	0.329967	-0.298939	-0.863253	0.259387	0.738226	0.121043	-0.492326	0.773728
Betaine	0.114089	-0.420236	-0.954342	0.00983934	0.474753	-0.257971	-0.863527	0.354771
Urea	0.69673	0.0809712	-0.322461	0.480881	0.473853	0.168083	-0.291354	0.633875
Allantoin	0.764524	-0.0833737	-0.588852	0.528202	0.792821	-0.0923935	-0.716452	0.520661
Uric acid	0.893311	-0.0534364	-0.87009	0.650751	0.588241	-0.230356	-1.01358	0.516383
4-Hydroxyproline	0.0631937	-0.593481	-1.18902	-0.0610555	0.757024	-0.0943838	-0.657647	0.450295
Anserine	0.759724	-0.0727684	-0.521444	0.46568	0.59644	0.155242	-0.332802	0.674606
Aspartic acid	0.758624	0.0715489	-0.395038	0.52168	0.282672	0.294739	-0.160687	0.766885
Methionine	0.583542	0.184716	-0.438596	0.774678	0.153285	0.564473	-0.1046	1.21918
Proline	0.443756	0.195411	-0.342151	0.61228	0.191881	0.394876	-0.153653	0.905892
Serine	0.842816	0.0470532	-0.424246	0.467358	0.383362	0.244274	-0.263554	0.728927
Threonine	0.589141	-0.120958	-0.571285	0.261376	0.59844	0.136581	-0.322273	0.647215
Valine	0.860714	-0.0393913	-0.440586	0.44048	0.30197	0.289032	-0.238331	0.772679
Anserine2	0.188681	-0.266081	-0.642772	0.0976994	0.985401	-0.00377759	-0.406816	0.411577
Phosphocholine	0.848615	-0.0409836	-0.42706	0.355218	0.514849	0.166953	-0.319223	0.635081
Argininosuccinic acid	0.813919	0.0799927	-0.654041	0.713816	0.330167	0.357392	-0.31214	1.07071
Adenosylmethionine	0.873313	0.0388544	-0.445887	0.499766	0.40376	0.218139	-0.229005	0.604216
Adenosylhomocysteine	0.90071	-0.033001	-0.513737	0.522829	0.792021	0.078343	-0.442034	0.601722
DG_C38:6	0.977302	-0.00633211	-0.5114	0.375955	0.486251	0.198519	-0.283702	0.717461
DG_C38:5(2)	0.912109	0.0303994	-0.565648	0.472422	0.580542	0.188322	-0.455952	0.855195
DG_C38:4(1)	0.949505	-0.0168444	-0.564016	0.422199	0.79982	0.0787159	-0.448732	0.71737
DG_C36:4(3)	0.10379	0.700464	-0.197289	1.60864	0.0118988	1.04569	0.356931	1.84986
DG_C36:4(1)	0.90051	0.0349667	-0.518899	0.534278	0.558844	0.19939	-0.36014	0.88953
DG_C36:2(2)	0.584542	0.217559	-0.717797	0.822061	0.644836	0.190432	-0.599463	0.919578
DG_C34:1(1)	0.727927	0.114785	-0.59381	0.728953	0.259974	0.418889	-0.250245	1.03073
DG_C36:1	0.691431	-0.13177	-0.83924	0.365021	0.963604	-0.017379	-0.711827	0.673208
Cer_d18:1/24:0	0.909609	0.0721855	-1.03705	0.942914	0.439156	0.532666	-0.434757	1.48767
Cer_d18:1/25:0	0.722528	0.158974	-0.739432	0.834566	0.29547	0.556543	-0.338832	1.43493
Cer_d18:0/24:1	0.477752	0.356865	-0.575237	1.09615	0.49555	0.371272	-0.504559	1.20307
Cer_d18:1/23:0	0.90391	-0.0560171	-1.10209	0.673367	0.39826	0.434565	-0.497687	1.213
Cer_d18:1/24:1	0.969003	0.0160396	-0.825999	0.71375	0.347465	0.449765	-0.336387	1.28317
Cer_d18:1/22:0	0.686031	-0.195515	-1.20155	0.651612	0.462154	0.391546	-0.591873	1.27469
Cer_d18:0/20:0	0.955104	0.0254224	-0.886904	0.835553	0.789521	0.125866	-0.706696	0.970764
Cer_d18:1/20:0	0.725527	-0.152684	-0.988463	0.602871	0.531847	0.314731	-0.54075	1.07439
Cer_d18:0/18:0	0.964504	0.0177107	-0.78923	0.598257	0.374863	0.373693	-0.329844	1.039
Cer_d18:1/19:0	0.822118	0.132933	-0.86233	0.998841	0.425357	0.519617	-0.40803	1.37115
Cer_d18:1/18:0	0.979702	-0.00933882	-0.785878	0.588594	0.457154	0.310058	-0.409475	0.915078
Cer_d18:1/17:0	0.39796	0.39468	-0.510397	1.04271	0.270273	0.540642	-0.317569	1.32661
Cer_d18:1/18:1	0.889011	0.0907955	-1.47206	1.08976	0.162884	1.37319	-0.227186	2.72562
Cer_d18:0/16:0	0.59514	0.231398	-0.616264	1.01102	0.217778	0.545244	-0.141908	1.20415
Cer_d18:1/16:0	0.862314	-0.0559848	-0.811305	0.464956	0.326867	0.333733	-0.289962	0.899849
Cer_d18:1/14:0	0.758024	0.0861916	-0.500546	0.569701	0.155084	0.508243	-0.103334	1.14288
OEA	0.924608	-0.0387229	-0.612019	0.806838	0.773523	0.12187	-0.677574	1.01439
PEA	0.560744	-0.189061	-0.768637	0.5842	0.712029	0.153891	-0.576572	1.05391
IS_GlcCer_C12	0.614639	0.235732	-0.609522	0.869175	0.89611	0.0589134	-0.765541	0.930519
GlcCer_d18:1/26:0	0.844416	0.103327	-0.944366	0.877217	0.485951	0.430364	-0.521049	1.44856
GlcCer_d18:1/26:1	0.766323	0.13323	-0.777757	0.804864	0.628637	0.229353	-0.725756	1.00332
GlcCer_d18:0/24:0	0.976102	0.0136141	-0.942418	0.74169	0.549845	0.327616	-0.671797	1.28187
GlcCer_d18:1/24:0	0.878712	-0.0594088	-0.926552	0.547445	0.536246	0.270714	-0.555218	1.09488
GlcCer_d18:0/24:1	0.89591	0.0482855	-0.741357	0.645543	0.692331	0.173729	-0.675324	0.957141
GlcCer_d18:1/23:0	0.784122	0.0973193	-0.57629	0.601303	0.373563	0.349629	-0.322004	1.08132
GlcCer_d18:1/24:1	0.910609	-0.0407664	-0.79184	0.493472	0.655534	0.187795	-0.533207	0.991133
GlcCer_d18:1/22:0	0.89811	-0.0494954	-0.842451	0.58446	0.541746	0.255464	-0.494597	0.996847
GlcCer_d18:0/22:0	0.590041	-0.191156	-0.952829	0.406654	0.945705	0.0278326	-0.639334	0.87835
GlcCer_d18:1/20:0	0.665433	-0.155787	-0.963038	0.403213	0.625637	0.192391	-0.516389	0.893897
GlcCer_d18:1/18:0	0.884812	-0.0413224	-0.695082	0.432471	0.505049	0.225202	-0.37914	0.849
GlcCer_d18:0/18:0	0.969703	0.0117497	-0.658599	0.555662	0.630837	0.177356	-0.450741	0.897672
GlcCer_d18:1/18:1	0.931707	0.0284758	-0.684687	0.563142	0.549045	0.230429	-0.47385	0.9298
GlcCer_d18:0/16:0	0.920508	0.0325816	-0.686472	0.525959	0.352865	0.405197	-0.446168	1.28629
GlcCer_d18:1/16:0	0.975502	0.00850771	-0.638393	0.497258	0.50145	0.240751	-0.399499	0.918178
PG_C34:1	0.735826	-0.137188	-0.969847	0.518902	0.554445	0.271506	-0.492877	0.977967
PE_C40:7e	0.621938	0.155044	-0.512007	0.682087	0.460754	0.248959	-0.368775	0.842182
PE_C40:6e	0.981602	-0.00766892	-0.680178	0.535339	0.434457	0.267253	-0.304073	0.856729
PE_C40:5e	0.579542	-0.201489	-0.911656	0.479227	0.877212	-0.057212	-0.725558	0.615505
PE_C38:7e	0.938506	0.0223747	-0.544996	0.499178	0.561144	0.184437	-0.369972	0.752772
PE_C38:6e	0.859314	0.0490051	-0.56516	0.5499	0.328767	0.299759	-0.274	0.898565
PE_C38:5e	0.79972	-0.139876	-1.41083	0.763316	0.773823	-0.16753	-1.36136	0.99204
PE_C38:4e	0.938106	0.0312928	-0.830276	0.761546	0.564044	0.242728	-0.554601	0.962409
PE_C36:5e	0.912009	0.0362219	-0.568292	0.579242	0.355664	0.343264	-0.276798	1.00191
PE_C36:4e	0.965703	-0.0139746	-0.633712	0.577116	0.431857	0.279065	-0.332995	0.95634
PE_C36:3e	0.734027	0.0975558	-0.532331	0.550031	0.430557	0.264179	-0.358514	0.900173
PE_C36:2e	0.949505	0.0302599	-0.919097	0.777127	0.926807	0.0463626	-0.956998	0.996005
PE_C34:3e	0.910509	-0.0906782	-1.33959	0.971195	0.768023	0.321165	-0.844638	1.36758
PE_C34:2e	0.588041	0.149971	-0.402008	0.597461	0.343866	0.316902	-0.26671	0.971903
PE_C34:1e	0.980802	0.00801012	-0.671548	0.495143	0.427757	0.278378	-0.360558	0.946901
PE_C40:7	0.789021	0.0753474	-0.507233	0.536526	0.381562	0.284382	-0.283462	0.846401
PE_C40:6	0.805519	0.0819716	-0.578105	0.605835	0.421358	0.297183	-0.365099	0.91771
PE_C40:5	0.79702	0.0813345	-0.548933	0.612835	0.327967	0.352802	-0.265688	0.992408
PE_C38:6	0.852315	0.051978	-0.500991	0.543286	0.434257	0.248708	-0.330486	0.83987
PE_C38:5	0.660234	0.1141	-0.415728	0.544861	0.357364	0.290039	-0.271526	0.837581
PE_C38:4	0.871613	0.0519326	-0.587903	0.543727	0.40256	0.287555	-0.336373	0.870626
PE_C38:3	0.970303	0.0119507	-0.625525	0.598966	0.420358	0.274151	-0.310701	0.89974
PE_C36:5	0.728227	0.109961	-0.5036	0.63672	0.222578	0.434713	-0.202368	1.00383
PE_C36:4	0.872913	0.0436166	-0.475695	0.529298	0.371463	0.270486	-0.286049	0.823026
PE_C36:3	0.391561	-0.54232	-1.76807	0.823545	0.983202	0.016943	-1.34749	1.77754
PE_C36:2	0.756624	0.0939587	-0.53859	0.547133	0.416258	0.296732	-0.329663	0.947191
PE_C36:1	0.89891	0.0422187	-0.60885	0.557302	0.49755	0.254174	-0.374814	0.943642
PE_C34:3	0.363464	0.935296	-0.664611	2.1418	0.187681	1.4399	-0.039688	2.50573
PE_C34:2	0.921308	-0.0360871	-0.763411	0.515246	0.435356	0.339111	-0.479605	1.18054
PE_C34:1	0.867313	0.0515633	-0.556698	0.502909	0.411559	0.282779	-0.362929	0.929025
PE_C32:1	0.226977	-0.65329	-1.6596	0.495339	0.793621	0.18352	-1.01636	1.53533
PE_C34:0	0.264474	0.477528	-0.356521	1.33038	0.489751	0.27388	-0.458551	1.03442
IS_PE_C31-1	0.786221	0.151032	-0.992205	1.21098	0.376562	0.522379	-0.47414	1.47625
PC_C36:6e	0.884512	0.0470586	-0.615175	0.552068	0.39866	0.301764	-0.307946	0.911161
PC_C36:2e	0.870913	0.0652545	-0.742167	0.966133	0.383562	0.400363	-0.417596	1.23853
PC_C34:4e	0.372663	0.333082	-0.315245	1.22599	0.00869913	0.963871	0.334566	1.58544
PC_C32:2e	0.376662	0.553911	-0.522519	1.62984	0.114689	1.15595	-0.0497595	2.43938
PC_C32:1e	0.780722	0.147696	-0.730358	0.877892	0.374363	0.489635	-0.381743	1.27723
PC_C32:0e	0.159284	1.2884	-0.178932	2.35889	0.10069	1.60232	0.26905	2.71342
PC_C30:0e	0.513449	-0.186646	-0.721259	0.352543	0.770623	0.106833	-0.526057	0.699474
PC_C38:0	0.838416	0.052602	-0.443048	0.487926	0.29827	0.300495	-0.233736	0.871189
PC_C40:7	0.70353	0.0881129	-0.389816	0.511406	0.458554	0.218708	-0.309298	0.802063
PC_C40:6	0.752525	0.0771386	-0.404515	0.496398	0.436856	0.248951	-0.341427	0.83838
PC_C40:4	0.870713	0.0446284	-0.520895	0.522541	0.39696	0.281444	-0.253535	0.885817
PC_C40:0	0.810919	0.0559951	-0.427735	0.457711	0.358764	0.26881	-0.226978	0.836372
PC_C40:5	0.888811	0.0360556	-0.46803	0.447451	0.473853	0.228647	-0.346131	0.808554
PC_C40:3	0.963604	0.0120863	-0.550304	0.508774	0.485851	0.216027	-0.332061	0.680842
PC_C40:2	0.70213	0.100055	-0.491925	0.54269	0.49755	0.213611	-0.378955	0.797539
PC_C38:4	0.70383	0.0925837	-0.414431	0.51995	0.394761	0.248283	-0.293292	0.745784
PC_C40:1	0.783822	0.0791373	-0.527232	0.541567	0.590141	0.193115	-0.415629	0.874917
PC_C39:6	0.737726	0.119238	-0.595333	0.654013	0.173483	0.590716	-0.131141	1.2048
PC_C38:7	0.962704	0.0127049	-0.562681	0.519	0.641136	0.159115	-0.456277	0.720408
PC_C38:6	0.656934	0.100734	-0.352699	0.507586	0.427157	0.218237	-0.282266	0.735019
PC_C38:5	0.716228	0.0868858	-0.378554	0.505882	0.408059	0.235049	-0.285375	0.694812
PC_C38:3	0.779922	0.0680727	-0.448108	0.501544	0.362964	0.259166	-0.27813	0.756669
PC_C38:1	0.650235	0.132377	-0.49735	0.571707	0.393161	0.308044	-0.356797	0.983309
PC_C38:2	0.528347	0.166345	-0.353875	0.599897	0.335666	0.315673	-0.249148	0.889651
PC_C37:6	0.825517	0.0591101	-0.508488	0.503304	0.567643	0.181605	-0.396306	0.75194
PC_C37:5	0.70083	0.114145	-0.472312	0.641813	0.362264	0.312673	-0.373365	0.92384
PC_C37:4	0.388261	0.291312	-0.324733	0.803245	0.241676	0.459526	-0.276275	1.14884
PC_C36:6	0.790221	0.0859943	-0.660318	0.60962	0.439556	0.327868	-0.395191	1.09425
PC_C36:5	0.786721	0.0683985	-0.456662	0.531461	0.407359	0.250419	-0.286381	0.75259
PC_C36:0	0.710229	0.0991515	-0.445506	0.53413	0.373463	0.284553	-0.293138	0.849725
PC_C36:4	0.813119	0.0539097	-0.403177	0.463027	0.478952	0.194615	-0.283982	0.682747
PC_C36:1	0.733027	0.0912478	-0.483665	0.521074	0.361664	0.289247	-0.284937	0.817878
PC_C36:2	0.684132	0.0946266	-0.408026	0.458455	0.339866	0.269512	-0.261864	0.796788
PC_C36:3	0.415458	-0.200562	-0.720806	0.244581	0.819718	-0.062864	-0.581407	0.426347
PC_C34:1	0.663534	0.118286	-0.435967	0.569028	0.256874	0.347968	-0.184487	0.906442
PC_C35:5	0.636836	0.125372	-0.374575	0.68837	0.525247	0.18226	-0.36135	0.670123
PC_C35:4	0.722128	-0.0973261	-0.69537	0.3621	0.929607	0.0330761	-0.722908	0.70596
PC_C35:3	0.925707	0.0226783	-0.513107	0.449572	0.40276	0.270318	-0.368977	0.947012
PC_C35:1	0.345665	0.333685	-0.326881	0.823773	0.172083	0.554315	-0.140695	1.15538
PC_C35:0	0.815918	0.0933619	-0.808591	0.885886	0.543046	0.300609	-0.600865	1.4181
PC_C34:0	0.824918	0.0621175	-0.579989	0.509303	0.39796	0.281995	-0.25612	0.908275
PC_C34:2	0.867713	0.0400026	-0.436466	0.452559	0.346765	0.263989	-0.241592	0.764013
PC_C34:5	0.653935	0.182717	-0.599269	0.795767	0.220478	0.50357	-0.15319	1.16685
PC_C34:4	0.276972	0.509334	-0.379544	1.53328	0.187781	0.731866	-0.292116	2.06871
PC_C34:3	0.705329	-0.278589	-1.80064	1.11309	0.231377	1.00024	-0.478362	2.51509
PC_C33:3	0.149885	0.784217	0.32031	1.91496	0.814519	0.11178	-0.8378	1.00827
PC_C33:2	0.19708	0.398071	-0.173614	1.02693	0.280172	0.334816	-0.257502	0.902386
PC_C33:1	0.534047	0.177548	-0.385497	0.650135	0.236976	0.383757	-0.19115	0.938887
PC_C33:0	0.440856	0.422255	-0.605414	1.53934	0.0283972	1.37991	0.543882	2.17401
PC_C32:1	0.79732	0.0565408	-0.417331	0.471389	0.377162	0.239939	-0.23035	0.744848
PC_C32:0	0.882212	0.0420351	-0.515009	0.521749	0.449655	0.239042	-0.318803	0.797986
PC_C32:2	0.650635	-0.293199	-1.38997	0.864762	0.620438	0.562451	-0.557506	1.55693
AC_C18	0.718228	-0.0857935	-0.572779	0.318393	0.314769	0.296386	-0.193742	0.801302
AC_C18:1	0.717428	-0.0834239	-0.5464	0.285143	0.411359	0.254604	-0.298838	0.83647
AC_C18:2	0.741626	-0.127568	-0.951096	0.665115	0.575242	-0.231772	-1.13763	0.472712
AC_C16	0.917408	-0.0253447	-0.496207	0.421553	0.479852	0.224807	-0.349142	0.827891
AC_C16:1	0.270973	-0.500258	-1.44511	0.346334	0.537346	-0.316082	-1.21635	0.772147
PC_C30:0	0.990601	0.00213672	-0.439864	0.394771	0.569443	0.151587	-0.357284	0.629124
PC_C28:0	0.381762	0.501647	-0.734667	1.69978	0.688331	-0.176643	-0.954587	0.701947
AC_C14:1	0.217478	-0.981837	-2.21324	0.261774	0.343466	-0.997329	-2.18152	0.801466
AC_C14	0.682232	-0.0970866	-0.593829	0.338279	0.60374	0.178655	-0.452675	0.841795
AC_C12	0.040196	-1.42611	-2.58334	-0.368596	0.019698	-1.63249	-2.66643	-0.484179
Sphingosine(d18:1)	0.986001	0.00378008	-0.394787	0.422351	0.487951	0.187492	-0.274999	0.663409
Sphinganine (d18:0)	0.847715	0.0459005	-0.426716	0.498291	0.49875	0.203713	-0.361968	0.771005
DHC_18:0	0.755324	0.174685	-0.667287	0.978822	0.392761	0.480998	-0.260852	1.22925
AC_C18:1-OH	0.593741	0.12722	-0.344239	0.544317	0.39546	0.289285	-0.375513	1.02843
AC_C18-OH	0.745425	-0.0846581	-0.668277	0.334457	0.857314	0.072658	-0.662702	0.915049
AC_C16-OH	0.917808	-0.028204	-0.58575	0.480969	0.832517	0.0778151	-0.610615	0.760614
SM_C32:0	0.877812	0.0358833	-0.429708	0.408611	0.270473	0.32084	-0.175614	0.807714
SM_C33:0	0.80242	-0.119582	-1.06967	0.818654	0.436156	0.411963	-0.653084	1.40627
SM_C34:0	0.870413	-0.0423443	-0.601637	0.394147	0.386961	0.248258	-0.29392	0.774316
SM_C35:1	0.246175	-0.446518	-1.15814	0.449187	0.282172	-0.421534	-1.12687	0.315501
SM_C35:0	0.353665	0.354582	-0.38351	0.977596	0.228077	0.526582	-0.155043	1.1855
SM_C36:2	0.192481	-0.519992	-1.31366	0.0556887	0.258074	0.425001	-0.284034	1.17762
SM_C36:1	0.105789	-0.326796	-0.687233	0.0769298	0.461954	-0.16498	-0.544311	0.258555
SM_C36:0	0.937206	-0.0227201	-0.63278	0.480752	0.454855	0.236503	-0.336779	0.786452
SM_C37:1	0.631837	-0.140669	-0.78516	0.350628	0.842116	-0.0623969	-0.674078	0.50957
SM_C38:1	0.162084	-0.311814	-0.755952	0.0482369	0.685231	-0.106404	-0.590723	0.457035
SM_C38:0	0.923508	0.0329527	-0.664355	0.573237	0.687431	0.159318	-0.537485	0.858508
SM_C39:1	0.353565	0.414086	-0.41432	1.34172	0.565143	-0.22391	-0.862155	0.470218
SM_C40:2	0.050095	0.777117	0.0311085	1.47546	0.152685	0.631291	-0.127007	1.50732
SM_C40:1	0.536746	0.149617	-0.38559	0.515238	0.367763	0.28549	-0.258895	0.907757
SM_C40:0	0.854215	-0.0666964	-0.83104	0.518346	0.564244	0.226698	-0.431563	0.907301
SM_C42:3	0.945305	-0.0213882	-0.634402	0.52635	0.744626	0.102578	-0.505837	0.641663
SM_C41:1	0.487451	0.216169	-0.444322	0.651395	0.367263	0.336757	-0.327389	1.07102
SM_C41:0	0.941006	0.0297862	-0.815168	0.631433	0.547845	0.257128	-0.498423	1.00101
SM_C42:2	0.963504	0.0110125	-0.51467	0.398112	0.634037	0.144589	-0.414027	0.725568
SM_C42:1	0.69543	0.116871	-0.490626	0.549048	0.639436	0.167402	-0.487123	0.869595
SM_C34:1	0.0317968	-0.492404	-0.901342	-0.0901221	0.576942	-0.158975	-0.676575	0.353163
SM_C43:1	0.571543	0.243229	-0.519191	0.924992	0.678132	0.187703	-0.535806	1.03549
SM_C42:0	0.980802	-0.00696762	-0.663928	0.47771	0.735826	0.123499	-0.511011	0.821589
SM_C44:1	0.89741	-0.0551231	-0.978711	0.667552	0.467253	-0.406383	-1.36299	0.506099
PS_C36:1	0.906309	0.0479738	-0.745731	0.698111	0.482952	0.25615	-0.399577	1.06385
PS_C36:2	0.880912	0.0454226	-0.618891	0.61664	0.217578	0.428108	-0.217912	1.08477
PS_C38:3	0.693931	-0.163511	-1.03681	0.484774	0.661434	0.166639	-0.555543	0.851355
PS_C38:4	0.668633	-0.157891	-0.878537	0.46957	0.374863	0.284462	-0.407211	0.933576
PS_C38:5	0.328667	0.269281	-0.29248	0.6998	0.127287	0.505526	-0.114168	1.14045
PS_C40:5	0.909909	0.0387698	-0.748442	0.683229	0.343666	0.335109	-0.350442	1.04153
PS_C40:6	0.954005	-0.0210117	-0.798382	0.707701	0.29847	0.37797	-0.312212	1.13179
PI_C36:4	0.906809	0.0398992	-0.654471	0.747397	0.529347	0.232668	-0.4721	1.03741
PI_C38:3	0.922808	-0.046237	-0.875058	0.902593	0.910209	0.0522533	-0.727533	1.0161
PI_C38:4	0.815218	-0.104566	-0.903079	0.671879	0.585241	0.193264	-0.45108	0.946471
PI_C38:5	0.875312	-0.0581751	-0.780291	0.619787	0.580142	0.185279	-0.396154	0.794143
PI_C38:6	0.761824	-0.173109	-1.27833	0.701413	0.827417	-0.0872307	-0.965673	0.575316
LysoPE_C16:0	0.972603	-0.00671059	-0.395261	0.381081	0.356964	0.209098	-0.211684	0.633226
LysoPE_C18:0	0.730927	0.0689586	-0.324086	0.447202	0.382862	0.225682	-0.267665	0.736441
LysoPE_C18:1	0.459054	0.18191	-0.361655	0.610237	0.60104	0.187507	-0.456504	0.88908
LysoPE_C20:4	0.385861	0.210547	-0.302757	0.613743	0.291071	0.316297	-0.257895	0.889281
LysoPE_C22:6	0.49835	0.159568	-0.292781	0.557693	0.566843	0.182153	-0.416585	0.853673
LysoPC_C16:1	0.124188	0.320778	-0.0928981	0.723285	0.0313969	0.614166	0.143618	1.13281
LysoPC_C16:0	0.871413	-0.0310741	-0.422409	0.320337	0.737126	0.0807585	-0.330192	0.546406
LysoPC_C22:6	0.620238	0.122948	-0.338269	0.577723	0.389361	0.251865	-0.251445	0.794886
LysoPC_C18:2	0.923408	-0.0262633	-0.467621	0.539865	0.754025	-0.165578	-0.9557	0.738574
LysoPC_C18:1	0.729427	0.0812329	-0.347172	0.484912	0.473553	0.205861	-0.321435	0.744087
LysoPC_C22:0	0.531347	0.215028	-0.267243	0.865784	0.511749	0.270359	-0.469336	1.05651
LysoPC_C20:4	0.814219	0.0599521	-0.486593	0.522105	0.539946	0.17772	-0.342331	0.697732
LysoPC_C20:3	0.249775	0.370377	-0.193313	1.15291	0.711329	0.128198	-0.490157	0.927101
LysoPC_C18:0	0.810819	-0.0457119	-0.465577	0.320612	0.515848	0.151893	-0.308266	0.59309
LysoPC_C20:1	0.479452	-0.223205	-0.867831	0.414972	0.667233	0.134732	-0.449276	0.688959
LysoPC_C24:0	0.820218	0.0769249	-0.569166	0.59692	0.913009	0.0398515	-0.667593	0.73796
