# Supplementary material for: Metabolic fingerprints of fear memory consolidation during sleep
Source: Mol Brain. 2021 Feb 10;14:30. doi: 10.1186/s13041-021-00733-6 (PMC7874630; doi:10.1186/s13041-021-00733-6)
Supplement: Supplementary file 3 — Additional file 3: Data S3. Details of statistical analysis for Fig. 4 [file 13041_2021_733_MOESM3_ESM.xlsx]

## Sheet: Statistics for Fig4B-DandL
Fig	Stage	number of mice	group x time Interaction (F(DFn,DFd), p)	time	group	Control vs Urea in BS (p)	Control vs Urea in AS (p)
		(Control, Hypoxanthine, Xanthine, Allantoin, Urea		(F(DFn,DFd), p)	(F(DFn,DFd), p)
4B	Awake	5,4,3,4,4	0.44(4, 15), 0.77	5.6(1, 15), 0.032	0.59(4, 15), 0.68
4B	NREM	5,4,3,4,4	0.75(4, 15), 0.57	6(1, 15), 0.027	0.4(4, 15), 0.8
4B	REM	5,4,3,4,4	0.39(4, 15), 0.81	1.3(1, 15), 0.28	2.6(4, 15), 0.076
4C	Awake	5,4,3,4,4	0.16(4, 15), 0.96	25(1, 15), 0.0002	0.77(4, 15), 0.56
4C	NREM	5,4,3,4,4	0.48(4, 15), 0.75	1(1, 15), 0.33	0.69(4, 15), 0.61
4C	REM	5,4,3,4,4	2.2(4, 15), 0.12	4.2(1, 15), 0.057	3.12(4, 15), 0.045	<0.01	0.87
4D	Awake	5,4,3,4,4	0.13(4, 15), 0.97	3.6(1, 15), 0.079	0.61(4, 15), 0.66
4D	NREM	5,4,3,4,4	0.18(4, 15), 0.94	4.2(1, 15), 0.057	1.1(4, 15), 0.41
4D	REM	5,4,3,4,4	0.48(4, 15), 0.75	7.7(1, 15), 0.014	0.71(4, 15), 0.59
4E	S-R	5,4,3,4,4	0.92(4, 15), 0.48	0.012(1, 15), 0.92	0.53(4, 15), 0.72
4E	S-W	5,4,3,4,4	0.92(4, 15), 0.48	0.012(1, 15), 0.92	0.53(4, 15), 0.72
4E	R-S	5,4,3,4,4	0.042(4, 15), 1	0.75(1, 15), 0.4	2.1(4, 15), 0.13
4E	R-W	5,4,3,4,4	0.042(4, 15), 1	0.75(1, 15), 0.4	2.1(4, 15), 0.13
4L	Delta power	5,4,3,4,4	1.4(4, 15), 0.29	0.52(1, 15), 0.48	0.64(4, 15), 0.64
4L	Theta power	5,4,3,4,4	1.9(4, 15), 0.16	0.00045(1, 15), 0.98	0.33(4, 15), 0.85
